# Supplementary material for: Lactate score classification of hepatocellular carcinoma helps identify patients with tumors that respond to immune checkpoint blockade therapy
Source: Cell Oncol (Dordr). 2023 Aug 23;47(1):175–88. doi: 10.1007/s13402-023-00861-2 (PMC10899304; doi:10.1007/s13402-023-00861-2)
Supplement: Supplementary file 4 — (XLSX 415 kb) [file 13402_2023_861_MOESM4_ESM.xlsx]

## Sheet: Sheet1
genename	log2FC	pvalue	adjusted_pvalue
PKM	2.62968	1.38434e-117	7.56183e-113
ITGA3	2.84862	1.054e-88	2.87867e-84
ENO2	2.81068	1.09238e-86	1.989e-82
MUC1	4.12246	1.80477e-85	2.4646e-81
LRP8	2.56933	4.98804e-84	5.44934e-80
TMEM132A	2.88253	1.20183e-83	1.09414e-79
ITIH5	4.35708	8.09959e-80	6.32046e-76
GIPR	3.4117	6.0023e-79	4.09837e-75
SPEG	3.56128	3.55318e-78	2.15654e-74
RHOV	4.69337	9.90164e-77	5.40867e-73
SLC27A5	-2.9558	2.77104e-76	1.37605e-72
EPN3	4.08577	6.09762e-75	2.77564e-71
PPP1R14C	5.32036	5.39719e-74	2.26782e-70
KIF3C	2.17774	2.14339e-72	8.3629e-69
ELF4	1.99254	4.01562e-71	1.46233e-67
SCTR	4.22473	4.44143e-70	1.51631e-66
LAMP5	4.0312	9.13562e-70	2.93544e-66
PCK2	-2.02741	1.48338e-68	4.50158e-65
LAMA1	4.65202	2.1978e-68	6.31857e-65
ORAI2	1.70109	2.77066e-68	7.56723e-65
CDH17	5.24802	7.48197e-68	1.94617e-64
EHHADH	-2.09326	3.48973e-66	8.66469e-63
LIMK1	1.49843	1.46328e-65	3.47523e-62
TNFAIP6	3.61348	2.31796e-65	5.27567e-62
FUT3	3.832	4.85415e-65	1.06061e-61
ALDH5A1	-1.52657	2.12885e-64	4.47254e-61
ITPR3	2.87472	9.63048e-64	1.94835e-60
NCEH1	2.18456	1.06046e-63	2.06882e-60
ECI2	-1.26767	1.17204e-63	2.20764e-60
RCOR2	3.2475	1.8149e-63	3.30458e-60
RELT	1.35897	4.03395e-63	7.10809e-60
FCHO1	2.67189	1.14339e-62	1.95177e-59
COL9A2	2.75761	2.48903e-60	4.12003e-57
UNC13D	2.04226	3.04044e-60	4.88473e-57
ANXA3	3.25767	4.43635e-60	6.92375e-57
LAMC2	4.01429	5.6535e-60	8.57824e-57
METTL7A	-1.39935	8.21404e-60	1.21266e-56
DMBT1	5.15357	8.93375e-60	1.25127e-56
TMEM51	2.03767	8.81182e-60	1.25127e-56
LPCAT4	1.55731	1.00094e-59	1.36689e-56
BCAT1	2.14336	3.97824e-59	5.30018e-56
HSD17B8	-1.4775	6.01974e-58	7.82911e-55
C3orf52	3.37151	1.01366e-57	1.28768e-54
CSF3R	2.25014	1.65864e-57	2.01337e-54
TMPRSS13	3.15388	1.63703e-57	2.01337e-54
SPIB	3.69262	4.1662e-57	4.94727e-54
DHTKD1	-1.46704	9.9353e-57	1.15469e-53
SEC14L2	-2.47545	1.06785e-56	1.21521e-53
PROM2	4.02926	2.94176e-56	3.2794e-53
CYB5A	-1.48396	8.67544e-56	9.47774e-53
ITGB4	2.23416	5.52798e-55	5.92079e-52
PLAUR	1.97875	1.24873e-54	1.31174e-51
RGN	-1.80954	1.94736e-54	2.00703e-51
VTCN1	5.20039	2.68575e-54	2.71679e-51
ALDH2	-1.56328	3.08778e-54	3.06667e-51
CCDC74B	3.11372	3.26028e-54	3.18017e-51
CD1A	3.45501	3.46301e-54	3.31866e-51
CAT	-1.41581	3.82032e-54	3.59795e-51
DUSP4	2.37253	1.06186e-53	9.83103e-51
ANO9	2.71628	1.11249e-53	1.01281e-50
HAGH	-1.4592	1.2427e-53	1.11281e-50
WNT7B	4.82562	1.26357e-53	1.11325e-50
GALNT3	3.06052	1.79649e-53	1.55764e-50
GRHPR	-1.46823	3.26507e-53	2.78674e-50
LINC00839	2.74589	3.51769e-53	2.86791e-50
PFKP	2.52544	3.51695e-53	2.86791e-50
UBASH3B	1.97057	3.49488e-53	2.86791e-50
GCNT1	2.22916	3.78799e-53	3.04287e-50
CA9	4.81435	5.94641e-53	4.70748e-50
SGPP2	3.46259	8.60377e-53	6.71389e-50
BPHL	-1.26564	8.8494e-53	6.8083e-50
S100A11	1.98483	1.57669e-52	1.19618e-49
CDR2L	1.85875	1.70985e-52	1.26215e-49
PLCD3	1.88139	2.19125e-52	1.59593e-49
RP11-757F18.5	3.85011	2.29435e-52	1.64903e-49
GALNT5	3.7978	3.29078e-52	2.33449e-49
ALAD	-1.37733	3.41318e-52	2.39028e-49
IMPDH1	1.84076	8.12754e-52	5.61973e-49
ALDH7A1	-1.37445	8.24112e-52	5.62704e-49
PEBP1	-1.21831	9.31338e-52	6.28067e-49
SLC34A2	5.19829	1.01865e-51	6.78572e-49
IVD	-1.14848	1.39891e-51	9.20648e-49
IL4I1	2.4009	2.47423e-51	1.60896e-48
DCXR	-2.26362	2.65442e-51	1.70582e-48
SORD	-1.78419	3.22415e-51	2.04786e-48
RAB42	1.90012	1.07868e-50	6.77262e-48
SLMO1	2.11593	1.14216e-50	7.08967e-48
DMGDH	-2.05266	1.38563e-50	8.50435e-48
POR	-1.37235	2.36726e-50	1.43677e-47
ADAM28	2.44822	4.52878e-50	2.71846e-47
NFE2L3	1.67687	5.47995e-50	3.25366e-47
ADI1	-1.4801	5.97368e-50	3.50867e-47
CEP55	1.90729	1.01339e-49	5.88887e-47
CRYL1	-1.43743	1.10005e-49	6.32518e-47
PROM1	4.68105	1.54907e-49	8.81419e-47
CYP2A13	-4.51489	1.95051e-49	1.0984e-46
ABAT	-1.84404	1.99404e-49	1.11145e-46
UCA1	4.74674	2.30269e-49	1.27053e-46
CLIC3	2.75476	5.67637e-49	3.06996e-46
FA2H	4.22041	5.63672e-49	3.06996e-46
MAPK15	3.49343	7.93352e-49	4.24863e-46
BDH1	-1.71264	8.14954e-49	4.32195e-46
ALDH6A1	-1.77299	1.02232e-48	5.36952e-46
FZD1	1.86068	1.0953e-48	5.69807e-46
PRSS21	4.48619	1.27274e-48	6.5587e-46
PRSS22	4.73255	1.92087e-48	9.80611e-46
ASPDH	-2.60331	2.34369e-48	1.18539e-45
ATP8A2	2.98878	3.24457e-48	1.62598e-45
SLC10A1	-3.19861	3.3121e-48	1.64473e-45
CTXN1	2.74804	3.43319e-48	1.67442e-45
NR1I3	-2.41203	3.40531e-48	1.67442e-45
SLC9A1	1.21973	4.25685e-48	2.05775e-45
CACNB1	1.46112	5.86024e-48	2.80798e-45
FRMD5	3.61564	7.35076e-48	3.49155e-45
TMEM51-AS1	3.04949	1.5038e-47	7.08132e-45
DRAM1	1.13592	2.22316e-47	1.03793e-44
EFNA5	3.51883	2.94365e-47	1.36266e-44
FTCDNL1	-1.32643	3.23834e-47	1.48648e-44
C12orf75	2.48572	3.4536e-47	1.57208e-44
B3GALT5	4.43461	3.68364e-47	1.66293e-44
SAR1B	-1.09272	6.82771e-47	3.05702e-44
ABCA12	3.33395	6.97018e-47	3.09544e-44
LPAR2	2.12955	7.19372e-47	3.16895e-44
STYK1	3.04246	1.13948e-46	4.97945e-44
FHDC1	2.17288	1.42049e-46	6.15814e-44
ABCC1	1.81784	1.69065e-46	7.27164e-44
ATP1A3	2.84852	1.85616e-46	7.92115e-44
CTD-2619J13.27	-1.67754	2.21446e-46	9.37697e-44
TUBB3	2.81895	2.61285e-46	1.09788e-43
PPFIA4	2.83224	4.30633e-46	1.79564e-43
HSD17B4	-1.25352	4.52308e-46	1.87173e-43
MFSD10	1.41545	4.73924e-46	1.94181e-43
PLEKHS1	4.06225	4.76351e-46	1.94181e-43
GLYATL1	-2.35531	4.94605e-46	2.00128e-43
CYP2A7	-4.71387	5.0146e-46	2.0141e-43
FMO4	-1.72582	8.1948e-46	3.26739e-43
MMP14	1.64497	9.33823e-46	3.69631e-43
MLLT3	2.07272	1.02989e-45	4.04723e-43
HAVCR1	4.30965	1.3125e-45	5.11126e-43
SLC6A14	5.65597	1.31936e-45	5.11126e-43
TMEM159	1.84797	1.7794e-45	6.84492e-43
FKBP10	2.29618	1.94159e-45	7.41659e-43
NPTX1	3.9617	2.01138e-45	7.62985e-43
MYO3A	6.27421	2.2084e-45	8.31942e-43
RNF145	1.05656	3.40418e-45	1.27363e-42
SERPINC1	-2.25039	3.72128e-45	1.3828e-42
SEL1L3	2.26723	4.17131e-45	1.53955e-42
B3GALT2	3.0247	4.3607e-45	1.59865e-42
ABR	1.633	5.03362e-45	1.83304e-42
METTL20	-1.00141	5.23231e-45	1.89278e-42
HILPDA	1.59692	5.29586e-45	1.90316e-42
PEX11G	-1.4798	5.85017e-45	2.08863e-42
IQGAP1	1.2699	6.56053e-45	2.32703e-42
MYBPC2	3.609	8.23456e-45	2.90196e-42
PFKFB3	2.11046	1.39779e-44	4.89443e-42
SAPCD2	2.10962	1.42459e-44	4.95649e-42
QDPR	-1.30387	1.44202e-44	4.98538e-42
MTHFD1	-1.61819	2.12939e-44	7.31545e-42
PGM2L1	1.43847	2.22295e-44	7.58917e-42
FAM57A	1.46663	2.49391e-44	8.46134e-42
SLC7A7	1.57601	4.32674e-44	1.44996e-41
EGLN3	2.54653	4.45198e-44	1.48283e-41
DCAF11	-1.0819	4.99791e-44	1.65458e-41
GLYCTK	-1.41831	5.12417e-44	1.68616e-41
RGS17	1.94641	5.65441e-44	1.8495e-41
SMIM22	4.03237	6.39473e-44	2.0792e-41
MITF	1.67408	7.13262e-44	2.3054e-41
CES2	-1.9011	1.12111e-43	3.60232e-41
KNG1	-1.8478	1.41353e-43	4.51536e-41
SLC1A5	2.04197	1.57275e-43	4.99475e-41
PANK1	-1.28269	1.5879e-43	5.01371e-41
BTD	-1.2265	1.72173e-43	5.40503e-41
DUOX2	4.33548	2.63392e-43	8.22143e-41
GCDH	-1.4321	3.27162e-43	1.01539e-40
GLYAT	-3.14404	3.94608e-43	1.2178e-40
UCHL1	3.86156	3.97522e-43	1.2199e-40
KLHL30	2.79022	4.3755e-43	1.33524e-40
DZIP1L	1.98771	4.48895e-43	1.36225e-40
SLC6A6	2.23382	4.53411e-43	1.36835e-40
SARDH	-1.53356	5.4216e-43	1.6272e-40
LDHD	-1.68795	5.85465e-43	1.74757e-40
AL161668.5	-2.45586	7.00348e-43	2.07912e-40
2021-03-02	-1.17558	7.37738e-43	2.17828e-40
RP11-563J2.2	2.65316	7.51273e-43	2.20632e-40
ACOX1	-1.19071	8.53645e-43	2.49356e-40
CD207	3.06287	1.35263e-42	3.90931e-40
FAM117B	1.27674	1.3501e-42	3.90931e-40
VIM-AS1	1.91618	1.58852e-42	4.5669e-40
ACSM2A	-2.20773	1.86888e-42	5.3448e-40
SUGCT	-1.2681	2.48313e-42	7.0645e-40
PGRMC1	-1.25531	2.54413e-42	7.20054e-40
RP5-1059L7.1	2.39259	2.96375e-42	8.34494e-40
RP4-539M6.20	-2.0378	3.7975e-42	1.06377e-39
CLDN18	3.78321	4.302e-42	1.19285e-39
TWIST1	2.52545	5.28962e-42	1.45929e-39
VSTM5	2.38262	5.60495e-42	1.53852e-39
GPR84	2.55999	5.80626e-42	1.58581e-39
EPHX2	-1.56326	8.20229e-42	2.22906e-39
SLC16A3	2.13853	1.07377e-41	2.90365e-39
SYK	1.61642	1.17476e-41	3.1611e-39
ADAM8	1.34669	1.21897e-41	3.26397e-39
CHGA	4.11972	1.26101e-41	3.36007e-39
PPP1R1B	4.39491	1.69777e-41	4.5019e-39
GPR115	4.79533	1.8182e-41	4.79793e-39
FZD2	2.10702	2.05124e-41	5.38688e-39
ABCC6	-1.25008	2.12203e-41	5.5461e-39
RP11-216L13.19	2.27151	2.5051e-41	6.51613e-39
NT5DC4	2.674	3.064e-41	7.93213e-39
SYCP2	2.10922	3.17359e-41	8.17708e-39
SFXN3	1.3375	3.40122e-41	8.72244e-39
SLC35F2	2.18185	3.44765e-41	8.80021e-39
RP11-395G23.3	2.3099	4.0956e-41	1.04055e-38
CASP5	2.176	4.31782e-41	1.09193e-38
TPPP2	-2.3839	4.84078e-41	1.21854e-38
PKP3	4.01015	5.64888e-41	1.41543e-38
DOK3	1.26673	6.62338e-41	1.64453e-38
NLGN1	3.79664	6.87771e-41	1.69995e-38
OXTR	2.30658	7.11052e-41	1.74957e-38
MICAL1	1.38747	7.19681e-41	1.76286e-38
SLC2A2	-1.88254	9.23733e-41	2.25259e-38
RGS2	2.04808	9.55683e-41	2.32014e-38
NADK2	-1.25385	1.07116e-40	2.58898e-38
SCD5	2.4954	1.25231e-40	3.01348e-38
ACSM2B	-2.02622	1.37365e-40	3.29098e-38
TPBG	2.50139	1.64894e-40	3.93326e-38
LINC01559	4.98236	1.78776e-40	4.24586e-38
CCDC74A	2.01324	1.8468e-40	4.36709e-38
CCDC136	2.00692	2.12541e-40	5.00424e-38
DDN	2.75192	2.5429e-40	5.93605e-38
APOC4	-2.23117	2.67122e-40	6.20904e-38
GABBR1	1.99092	2.88947e-40	6.6879e-38
MMP12	3.83581	3.0584e-40	7.04902e-38
ACBD4	-1.29918	3.15874e-40	7.24971e-38
SIGLEC10	1.77002	3.85968e-40	8.8214e-38
MLYCD	-1.14129	4.20064e-40	9.56065e-38
TTC36	-3.34574	4.49785e-40	1.01946e-37
DHRS4	-1.12944	6.11332e-40	1.37421e-37
ADH6	-1.86778	6.80531e-40	1.5235e-37
PMAIP1	2.2224	7.36883e-40	1.64292e-37
FNDC5	-3.31926	7.90222e-40	1.75468e-37
STX1A	1.19584	7.99606e-40	1.76833e-37
ETNK2	-2.01289	8.24112e-40	1.81517e-37
NRG3	3.37563	8.81957e-40	1.93478e-37
GAS2L3	1.3775	8.97921e-40	1.96192e-37
RP11-94C24.13	-1.62882	9.75962e-40	2.12394e-37
HAAO	-1.60517	9.92823e-40	2.15206e-37
HAO1	-1.86782	1.30037e-39	2.80757e-37
PIPOX	-1.63208	1.74404e-39	3.75064e-37
GPX8	1.63742	1.82549e-39	3.91041e-37
CERCAM	2.10102	1.85839e-39	3.96295e-37
TMTC2	1.68031	1.86453e-39	3.96295e-37
KLC4	-1.02901	1.89056e-39	4.00271e-37
EPHX1	-1.66121	3.27483e-39	6.90674e-37
GMIP	1.02413	4.12618e-39	8.66878e-37
ZNF469	2.01779	4.83477e-39	1.01186e-36
AMPD3	1.42198	5.06392e-39	1.05577e-36
HPSE	1.57883	5.32862e-39	1.10673e-36
FGD3	1.5307	6.66146e-39	1.37312e-36
RNF24	1.10178	6.72379e-39	1.38075e-36
RP11-551L14.1	2.85415	8.68834e-39	1.7775e-36
PMEPA1	2.30495	1.07701e-38	2.19518e-36
STEAP1B	2.69456	1.24064e-38	2.51929e-36
PFKFB1	-2.16085	1.33529e-38	2.70144e-36
BOLA3-AS1	1.64527	1.37041e-38	2.76225e-36
CDH3	2.93502	1.54626e-38	3.10526e-36
PECR	-1.22836	1.60469e-38	3.21079e-36
TFF2	5.30835	2.24011e-38	4.46582e-36
PCCB	-1.0814	2.63876e-38	5.24145e-36
BAI2	2.45892	2.67893e-38	5.30194e-36
RBP4	-1.64754	2.72793e-38	5.37943e-36
SEMA4D	1.4649	3.62681e-38	7.12628e-36
COL18A1	-1.04081	3.7371e-38	7.31667e-36
PDE7A	1.03946	4.0178e-38	7.83815e-36
FUT8	1.45827	4.46789e-38	8.68519e-36
PXMP2	-1.34732	4.76629e-38	9.23241e-36
CHI3L2	2.53798	4.80869e-38	9.28162e-36
HSD17B6	-2.03573	4.90037e-38	9.42528e-36
PCTP	-1.00607	5.68497e-38	1.07825e-35
KIAA1549L	3.00064	6.20101e-38	1.17205e-35
FCGR1A	2.04666	6.50593e-38	1.22545e-35
CYP27A1	-1.56623	6.62982e-38	1.24449e-35
PCYT1B	3.04841	6.72681e-38	1.25837e-35
RP11-181C3.1	-1.92371	6.78333e-38	1.26462e-35
DBN1	1.7719	7.22904e-38	1.34313e-35
CREB3L1	2.63868	7.28458e-38	1.34886e-35
GCK	-4.82394	7.4369e-38	1.37241e-35
GBP5	2.44032	8.42592e-38	1.54969e-35
MAT1A	-1.64792	8.62026e-38	1.58011e-35
GNMT	-2.72985	9.78623e-38	1.78784e-35
RP11-1182P23.5	-2.62136	1.00693e-37	1.83342e-35
FANK1	2.11438	1.17447e-37	2.13137e-35
HDAC9	1.62437	1.34371e-37	2.4224e-35
DBNDD2	1.4003	1.383e-37	2.48503e-35
CPB2	-1.48436	1.42362e-37	2.54962e-35
IL13RA2	2.96317	1.79145e-37	3.18749e-35
FABP5	1.54659	2.01088e-37	3.55477e-35
FBN2	2.26779	2.13554e-37	3.76296e-35
FAH	-1.12302	2.4038e-37	4.22202e-35
SRPX2	2.20926	2.6444e-37	4.62973e-35
F12	-1.84275	2.86758e-37	5.00444e-35
GPR161	1.51235	3.16855e-37	5.51207e-35
DAO	-2.10637	3.24972e-37	5.63532e-35
PTAFR	1.60731	3.51856e-37	6.08221e-35
FBXL2	1.50916	4.10173e-37	7.06792e-35
RP11-308D16.2	1.63729	4.2085e-37	7.22908e-35
LETM2	1.55039	5.3676e-37	9.19122e-35
DHRS1	-1.42398	5.44977e-37	9.30275e-35
ABCA6	-1.83901	6.58406e-37	1.1204e-34
SELENBP1	-1.52084	6.64694e-37	1.12759e-34
C11orf84	1.098	7.39967e-37	1.24788e-34
G6PD	1.85865	7.40177e-37	1.24788e-34
C2CD4C	2.31587	7.97983e-37	1.3412e-34
PTGES3L	1.81443	8.70471e-37	1.45855e-34
L1CAM	2.8664	9.12351e-37	1.52405e-34
CDO1	-1.82916	9.42885e-37	1.57025e-34
LRP12	1.75353	9.88221e-37	1.64075e-34
RP11-407B7.1	-1.82248	9.9348e-37	1.64448e-34
KIAA0226L	1.59672	1.02953e-36	1.699e-34
CPA2	4.96962	1.05843e-36	1.74143e-34
VEPH1	3.28221	1.1326e-36	1.85788e-34
EMR2	1.6261	1.20199e-36	1.9658e-34
TLR10	2.72651	1.21368e-36	1.97899e-34
TMC6	1.79028	1.3339e-36	2.16854e-34
CD300LG	-3.21176	1.36028e-36	2.20487e-34
MUT	-1.13474	1.59804e-36	2.58258e-34
RP11-119D9.1	-2.71693	2.37997e-36	3.82363e-34
RAB36	2.37431	2.51095e-36	4.02224e-34
SCRN1	2.03714	2.69748e-36	4.29823e-34
SYNGR3	2.62753	2.69899e-36	4.29823e-34
SLC35E4	1.27703	2.75885e-36	4.38079e-34
BARX2	3.40954	2.7909e-36	4.40607e-34
CDH6	2.14812	2.99589e-36	4.71607e-34
WNT10A	2.36357	3.45822e-36	5.42821e-34
TMEM44	1.0305	3.50185e-36	5.48095e-34
DEPDC7	-1.50962	3.91074e-36	6.10344e-34
SCP2	-1.37047	4.55895e-36	7.09481e-34
HOMER3	1.50541	4.6852e-36	7.27058e-34
SH2D3A	1.89984	5.67838e-36	8.78686e-34
TST	-1.23088	6.24334e-36	9.60665e-34
ARMC9	1.26502	6.74662e-36	1.03519e-33
EPHB3	2.43301	7.28828e-36	1.11517e-33
TOR4A	1.59761	9.45638e-36	1.44286e-33
NXPE3	1.51477	1.09863e-35	1.67162e-33
GBGT1	1.37369	1.13339e-35	1.71973e-33
MPDZ	-1.56496	1.25768e-35	1.89777e-33
GPM6B	1.55425	1.3056e-35	1.96466e-33
FAM60A	1.41541	1.33188e-35	1.9987e-33
NCF1	1.70597	1.41308e-35	2.11474e-33
HAVCR2	1.54984	1.67047e-35	2.48631e-33
ECHS1	-1.12049	1.69758e-35	2.5198e-33
LINC01410	1.78363	1.72335e-35	2.55112e-33
GPLD1	-2.43948	1.81805e-35	2.68403e-33
KRT80	3.16399	2.02488e-35	2.98132e-33
LMNB2	1.08643	2.36351e-35	3.47054e-33
GOT2	-1.15814	2.43435e-35	3.56499e-33
S100A6	2.04821	2.65947e-35	3.88425e-33
NTS	4.99301	2.67373e-35	3.89467e-33
DNM1	2.13404	3.02119e-35	4.38908e-33
FJX1	1.51681	3.89066e-35	5.63723e-33
ZNF860	2.56274	4.09674e-35	5.92011e-33
ADH1B	-2.39037	4.23462e-35	6.10321e-33
CARD11	1.71731	4.50974e-35	6.48263e-33
TNRC6C-AS1	1.68487	4.80017e-35	6.88201e-33
RHBDL2	1.69297	4.85821e-35	6.94699e-33
CRABP2	2.36283	5.09576e-35	7.26764e-33
C11orf54	-1.08629	5.20399e-35	7.38344e-33
MARK1	1.95486	5.59342e-35	7.91541e-33
ANG	-1.87152	5.6239e-35	7.93799e-33
CLMP	2.03341	5.7654e-35	8.11673e-33
SRD5A1	-1.45157	6.84743e-35	9.61526e-33
NXNL2	2.72213	8.05414e-35	1.12232e-32
SEMA4A	1.55932	8.03501e-35	1.12232e-32
MBOAT2	2.07995	8.15676e-35	1.13373e-32
APOBEC3C	1.57538	8.56512e-35	1.18747e-32
KRT19	3.88177	8.81036e-35	1.2153e-32
PLXNA1	1.17753	8.80526e-35	1.2153e-32
SLC28A3	3.88571	1.08375e-34	1.49116e-32
SOD1	-1.17112	1.08759e-34	1.49268e-32
ECHDC2	-1.22101	1.13295e-34	1.55104e-32
SPTSSB	3.17307	1.31821e-34	1.79914e-32
LRRC37A4P	2.00617	1.41073e-34	1.91691e-32
SPOCD1	2.3472	1.41649e-34	1.91996e-32
TM4SF19	2.6887	1.44122e-34	1.94865e-32
AQP9	-2.49862	1.53034e-34	2.06404e-32
GJA3	2.93342	1.66346e-34	2.23805e-32
HEPACAM2	3.82849	1.72869e-34	2.31441e-32
PLEKHH2	2.13583	1.73804e-34	2.32125e-32
FSCN1	1.41198	1.81935e-34	2.4239e-32
GYS2	-2.54863	1.92415e-34	2.55729e-32
SPINK13	3.1528	2.1245e-34	2.81672e-32
F11	-1.59436	2.16038e-34	2.85735e-32
SPRED1	1.17296	2.18238e-34	2.87948e-32
RP4-580N22.2	-2.59855	2.2157e-34	2.90938e-32
OCEL1	-1.01406	2.41018e-34	3.15717e-32
STAC2	3.22493	2.51258e-34	3.27559e-32
HCAR1	2.41203	2.67769e-34	3.47426e-32
AP000445.1	-2.78658	2.76863e-34	3.58373e-32
CTTNBP2NL	1.02707	3.0881e-34	3.98781e-32
ABCB4	-1.99914	3.39875e-34	4.37862e-32
ALOX5	2.05394	3.81865e-34	4.908e-32
CTD-2377D24.6	3.48323	3.89234e-34	4.97927e-32
ACAA1	-1.21148	3.96571e-34	5.06128e-32
HDAC7	1.00555	4.63112e-34	5.89674e-32
IL17RD	1.94649	5.98465e-34	7.56726e-32
GPC2	1.685	6.07663e-34	7.66581e-32
CDH10	5.98177	6.343e-34	7.96829e-32
MTHFD2	1.4254	6.34557e-34	7.96829e-32
BICD1	1.34946	6.36148e-34	7.96994e-32
PIFO	2.58772	6.3832e-34	7.97885e-32
FAR1	1.29671	7.28523e-34	9.06488e-32
IL11	2.39174	8.14142e-34	1.01072e-31
C2orf15	1.47424	8.53091e-34	1.05667e-31
KLF15	-1.35145	8.98892e-34	1.11088e-31
TMEM56	-1.3657	9.4383e-34	1.16379e-31
SLCO2B1	-1.47688	1.07293e-33	1.31702e-31
PTPRE	1.41218	1.1059e-33	1.35446e-31
TUBB6	1.3758	1.14497e-33	1.39917e-31
RASSF9	2.55429	1.24957e-33	1.52019e-31
MIR100HG	-2.23005	1.26473e-33	1.53522e-31
MOCS1	-1.03594	1.37084e-33	1.66033e-31
TFR2	-1.48861	1.43019e-33	1.72838e-31
DSG1	-2.78131	1.55741e-33	1.87797e-31
MYOF	1.61322	1.57216e-33	1.89158e-31
HOXB9	3.90688	1.68546e-33	2.01019e-31
ABCB11	-2.58246	1.71479e-33	2.04071e-31
ALAS1	-1.45861	1.76346e-33	2.09407e-31
GSTP1	1.91836	1.95584e-33	2.31748e-31
FXYD3	3.42641	1.96569e-33	2.32411e-31
IGSF23	-2.30675	2.06051e-33	2.43096e-31
ZDHHC13	1.48353	2.28587e-33	2.69102e-31
MTCL1	2.02596	2.38922e-33	2.80664e-31
PKIA	2.60418	2.53196e-33	2.96158e-31
RP11-635N19.1	-1.39775	2.55477e-33	2.98187e-31
ASPHD2	1.3637	2.60787e-33	3.03736e-31
SPRYD4	-1.07593	2.66951e-33	3.10254e-31
ADORA2B	1.93928	2.76178e-33	3.20297e-31
CTC-490E21.11	-2.22444	2.839e-33	3.2786e-31
HNF4A	-1.02191	2.8975e-33	3.33207e-31
IL18	1.75807	2.89159e-33	3.33207e-31
CXCL5	4.2286	3.01025e-33	3.45445e-31
ALOXE3	3.56169	3.16491e-33	3.62432e-31
HCN4	3.81872	3.34095e-33	3.81791e-31
DRP2	2.62888	3.55846e-33	4.05799e-31
ARID3C	-1.84916	3.68863e-33	4.18893e-31
TRAF5	1.16957	3.77669e-33	4.28004e-31
RDH5	-1.69444	4.02256e-33	4.53984e-31
CDX2	3.91156	4.26392e-33	4.80232e-31
TPRG1-AS1	-2.23168	4.43958e-33	4.98987e-31
PLD5	2.79158	4.46979e-33	5.01351e-31
GALNT6	1.44644	4.82756e-33	5.4037e-31
TPM4	1.1384	5.01809e-33	5.60548e-31
HTR3A	3.80769	5.57346e-33	6.21315e-31
BHLHE41	2.20081	7.21955e-33	7.9992e-31
LINC01094	1.76215	7.73506e-33	8.55303e-31
CD101	1.26349	7.83966e-33	8.65119e-31
SLC6A12	-1.92515	8.04165e-33	8.85619e-31
PDE5A	1.41436	8.16044e-33	8.96893e-31
BLACAT1	3.67721	8.29741e-33	9.10116e-31
ZNF532	1.27988	8.93505e-33	9.78092e-31
TMEM220-AS1	-1.41163	9.39443e-33	1.02632e-30
PLTP	1.90085	9.87176e-33	1.07632e-30
HIBADH	-1.10816	1.01859e-32	1.10836e-30
WDR66	1.48715	1.0274e-32	1.11572e-30
WDR54	1.31955	1.13459e-32	1.22968e-30
DHRS4L1	-1.49747	1.15821e-32	1.25279e-30
AGR2	4.75898	1.16809e-32	1.26098e-30
ZSWIM4	1.07551	1.19053e-32	1.28267e-30
MFAP2	2.46084	1.23359e-32	1.32645e-30
B3GALNT1	1.40684	1.26722e-32	1.35994e-30
MLXIPL	-1.25222	1.33416e-32	1.42897e-30
LAMB1	1.37705	1.5187e-32	1.62026e-30
HS3ST1	1.62639	1.6461e-32	1.75276e-30
MORN3	1.54975	1.72363e-32	1.83175e-30
RTP3	-2.4328	1.83878e-32	1.95032e-30
BAAT	-1.60141	2.05534e-32	2.17158e-30
CTD-3076M17.1	-2.07493	2.10933e-32	2.22433e-30
TRPM2	1.47163	2.39752e-32	2.52336e-30
KCNN4	1.88874	2.47186e-32	2.59659e-30
PNMA1	1.12474	2.58188e-32	2.70178e-30
KCNJ10	2.47181	2.64413e-32	2.76162e-30
MPP2	2.13886	2.74587e-32	2.86242e-30
LRRC3	-1.65996	2.78105e-32	2.88806e-30
P3H4	1.39773	2.77905e-32	2.88806e-30
RP11-285E23.2	-2.11319	3.01172e-32	3.12167e-30
TNFRSF11A	1.71036	3.16608e-32	3.27545e-30
WIPF1	1.23288	3.17962e-32	3.28325e-30
HGD	-1.59201	3.57784e-32	3.68747e-30
CCDC160	3.67707	3.60899e-32	3.71257e-30
ALDOA	1.21971	3.65759e-32	3.75549e-30
MTHFS	-1.17403	3.72743e-32	3.82002e-30
RP11-524D16__A.3	2.1319	4.14884e-32	4.23601e-30
ACSM5	-2.12073	4.54705e-32	4.63392e-30
RP11-817O13.8	-1.19503	4.61185e-32	4.6912e-30
MYCL	-1.65785	5.08377e-32	5.16163e-30
GALNT7	1.93763	5.23644e-32	5.30677e-30
LIMCH1	1.66619	5.67165e-32	5.73719e-30
LGALS9	1.34939	5.81341e-32	5.86971e-30
PNMA2	2.28088	5.94373e-32	5.99022e-30
CYP24A1	4.62337	6.21593e-32	6.25264e-30
TRIM59	1.31545	6.227e-32	6.25264e-30
C11orf63	1.66299	6.73533e-32	6.75065e-30
EPS8L1	2.73206	7.30127e-32	7.30448e-30
SPATA12	2.66381	7.52038e-32	7.50993e-30
DHRS12	-1.0416	7.93215e-32	7.90667e-30
B3GNT7	2.31211	8.30825e-32	8.26648e-30
IQGAP2	-1.03073	8.50587e-32	8.44772e-30
EMP3	1.43608	8.65833e-32	8.56798e-30
FMO3	-1.93213	8.65765e-32	8.56798e-30
CYP4A22	-2.11117	9.24415e-32	9.13114e-30
SLC38A5	2.03727	9.41645e-32	9.28455e-30
C15orf43	-3.53609	9.69646e-32	9.54341e-30
EPHX4	1.80774	1.04653e-31	1.02816e-29
LPCAT1	1.43388	1.1145e-31	1.09297e-29
KCNJ16	4.13742	1.17129e-31	1.1466e-29
LINC01272	1.81697	1.17552e-31	1.14869e-29
UPB1	-1.85311	1.22837e-31	1.19819e-29
CYP8B1	-2.79092	1.23187e-31	1.19946e-29
FLNA	1.45432	1.30352e-31	1.26696e-29
DEPDC1B	1.81783	1.33055e-31	1.28865e-29
MYLIP	1.00848	1.32914e-31	1.28865e-29
ADAM12	2.44162	1.46162e-31	1.4106e-29
HRK	3.18113	1.58302e-31	1.52297e-29
2021-03-01	1.13768	1.59693e-31	1.53305e-29
ELFN1	-2.31657	1.62313e-31	1.55547e-29
ACY1	-1.02011	1.66987e-31	1.59746e-29
SLC4A8	1.48114	1.68764e-31	1.61164e-29
AIM2	2.32294	1.70716e-31	1.62744e-29
HADH	-1.07244	1.72794e-31	1.64438e-29
CD7	2.19866	1.79007e-31	1.69464e-29
NUDT11	2.98471	1.78742e-31	1.69464e-29
ACAT1	-1.12225	1.8107e-31	1.71121e-29
TREM1	2.59873	1.86613e-31	1.76054e-29
ARL4C	1.47827	1.88442e-31	1.77183e-29
PRKG2	3.09926	1.88458e-31	1.77183e-29
COL8A2	2.23783	1.93422e-31	1.81538e-29
TGFB2	2.06615	2.00917e-31	1.88248e-29
STX3	1.1113	2.02215e-31	1.8914e-29
ARL14	3.39728	2.09977e-31	1.96065e-29
CSF1	1.19158	2.343e-31	2.1803e-29
CACNB3	1.31155	2.35654e-31	2.18918e-29
CTD-3098H1.2	-3.26095	2.48944e-31	2.30872e-29
CYP2A6	-3.27809	2.64394e-31	2.4423e-29
VWA5B2	2.09427	2.64689e-31	2.4423e-29
NTNG2	1.95069	2.74032e-31	2.52424e-29
BCL2L15	1.83082	2.8655e-31	2.6351e-29
S100A3	2.09958	3.01985e-31	2.77238e-29
LILRB4	1.592	3.27373e-31	3.0004e-29
SCIN	2.28672	3.39516e-31	3.10129e-29
RAB6B	1.2548	3.54497e-31	3.23273e-29
SIX2	3.114	3.69573e-31	3.3646e-29
PITPNM3	2.30145	3.75817e-31	3.41574e-29
ATF7IP2	-1.13046	3.93771e-31	3.57298e-29
GLI3	1.79852	4.52934e-31	4.10299e-29
CYP3A4	-3.71572	4.74748e-31	4.29349e-29
P2RY6	1.83031	5.04706e-31	4.55687e-29
AZGP1	-1.7486	5.53286e-31	4.97903e-29
RAC2	1.50849	5.60623e-31	5.03676e-29
TNFAIP8	1.23336	5.69221e-31	5.1056e-29
RP11-258F1.2	-2.59897	5.76137e-31	5.15916e-29
DHRS4L2	-1.12137	5.91795e-31	5.2907e-29
RFX4	3.32596	5.92926e-31	5.29215e-29
GSTA12P	-2.74166	6.47935e-31	5.75492e-29
CA4	-2.96887	8.179e-31	7.241e-29
CYP4F2	-2.0409	8.32465e-31	7.34614e-29
LRRN1	3.51164	8.96226e-31	7.89604e-29
IGFL2	3.27689	9.31584e-31	8.19434e-29
SPRED3	1.52396	9.3971e-31	8.25253e-29
SYT16	3.84099	9.4767e-31	8.30908e-29
LHFPL2	1.34858	9.7236e-31	8.51189e-29
PIWIL4	2.07148	9.74698e-31	8.5187e-29
FBXO41	1.75977	1.00393e-30	8.74616e-29
BIRC7	2.72671	1.0684e-30	9.2783e-29
RP11-218E20.3	3.44613	1.09281e-30	9.4752e-29
ACOT2	-1.05048	1.1096e-30	9.60551e-29
AC012358.8	-1.21189	1.12834e-30	9.75227e-29
ITGB8	3.09398	1.14247e-30	9.85881e-29
RP11-357H14.17	3.61181	1.40323e-30	1.20899e-28
PFKFB4	1.51441	1.42875e-30	1.22904e-28
TTC38	-1.00766	1.43584e-30	1.2332e-28
GPRC5A	2.48986	1.47929e-30	1.26852e-28
FCGBP	2.23327	1.49374e-30	1.2789e-28
CEACAM7	6.51242	1.49755e-30	1.28016e-28
TCN1	4.25985	1.51242e-30	1.29085e-28
CYP2C9	-2.19988	1.56705e-30	1.33539e-28
OSBPL10	1.55724	1.57876e-30	1.34327e-28
RGS1	1.93122	1.6909e-30	1.43645e-28
DDIT4L	2.08898	1.76908e-30	1.50053e-28
FOXJ1	3.42217	1.79264e-30	1.51816e-28
HRSP12	-1.48533	1.82615e-30	1.54414e-28
PTPN13	2.26195	1.92874e-30	1.62837e-28
LINC01057	1.78945	2.06677e-30	1.74221e-28
NCAPD2	1.00086	2.0876e-30	1.75706e-28
TRPV2	1.37627	2.12068e-30	1.78215e-28
PON3	-1.50296	2.36566e-30	1.98193e-28
DOK1	1.09294	2.45469e-30	2.05337e-28
ACAA2	-1.25757	2.51574e-30	2.10122e-28
GAL3ST4	1.65711	2.94235e-30	2.45379e-28
APOH	-1.5578	2.96632e-30	2.47e-28
RP11-486B10.4	2.66828	3.03597e-30	2.52415e-28
PLG	-1.70912	3.1144e-30	2.5815e-28
RP11-1094H24.4	2.90828	3.12775e-30	2.58864e-28
IL21R	2.01587	3.24987e-30	2.68564e-28
ABHD1	-2.09923	3.29714e-30	2.72059e-28
MASP1	-1.34782	3.35407e-30	2.76339e-28
TYRO3	1.9345	3.3723e-30	2.77422e-28
CPA4	2.86394	3.41825e-30	2.8078e-28
RASSF8	1.37445	3.58963e-30	2.94415e-28
OTC	-2.07024	3.71741e-30	3.03982e-28
PHYH	-1.24592	4.36001e-30	3.55464e-28
BNC2	1.99429	4.37821e-30	3.56417e-28
AC144652.1	-1.49989	4.51905e-30	3.67334e-28
DLG3	1.83449	4.64708e-30	3.7718e-28
C11orf70	1.86114	5.12196e-30	4.15107e-28
ZDHHC8P1	3.08726	5.37159e-30	4.3405e-28
CTSE	3.85391	5.60714e-30	4.52414e-28
TM6SF2	-1.76806	5.71262e-30	4.60245e-28
LAPTM5	1.25823	5.77078e-30	4.64246e-28
ANK1	2.35224	5.81189e-30	4.66866e-28
MOGAT2	-2.62358	6.02313e-30	4.82415e-28
UAP1L1	1.92539	6.36089e-30	5.08722e-28
RP11-6F2.5	-2.69455	6.67582e-30	5.33128e-28
LINC00261	-1.19903	6.7807e-30	5.40714e-28
SOX4	1.73411	6.85568e-30	5.45896e-28
FCGR1B	1.7838	6.90575e-30	5.49082e-28
RP11-320G24.1	2.34468	6.91611e-30	5.49107e-28
RP4-798A17.5	-1.63407	7.02008e-30	5.56553e-28
GLIPR2	1.30215	7.09637e-30	5.61785e-28
SYT13	4.00686	7.41118e-30	5.85859e-28
SPACA6P	1.69178	9.13291e-30	7.20919e-28
ACOX2	-1.38348	9.41901e-30	7.4243e-28
MYO1B	-1.00481	9.59095e-30	7.54893e-28
RP11-1334A24.5	1.54527	9.66126e-30	7.59333e-28
SPHK1	2.41302	1.00479e-29	7.87456e-28
RP11-96D1.6	-2.08464	1.00764e-29	7.88559e-28
FAM171B	1.46844	1.0244e-29	8.00525e-28
KLKB1	-1.51586	1.06776e-29	8.33222e-28
SC5D	-1.28501	1.17282e-29	9.13899e-28
RP11-563J2.3	2.3648	1.18857e-29	9.24847e-28
HLF	-1.88073	1.19915e-29	9.31754e-28
RBP5	-1.691	1.23191e-29	9.55847e-28
C10orf91	4.29216	1.27031e-29	9.84248e-28
FPR1	1.84922	1.31782e-29	1.01961e-27
CPN2	-1.57466	1.32355e-29	1.0226e-27
HAPLN3	1.65909	1.33348e-29	1.02881e-27
FAXDC2	-1.35315	1.33832e-29	1.02964e-27
KEL	2.68072	1.3382e-29	1.02964e-27
PLEKHA2	1.04826	1.46013e-29	1.12177e-27
CDCP1	2.43298	1.47411e-29	1.13027e-27
PCNXL2	1.70433	1.47532e-29	1.13027e-27
SMARCD3	1.64066	1.48102e-29	1.13304e-27
FZD7	1.83564	1.57562e-29	1.20205e-27
HPCA	2.41072	1.57368e-29	1.20205e-27
UGP2	-1.09439	1.60466e-29	1.22249e-27
FAM129B	1.2389	1.6535e-29	1.25786e-27
KB-68A7.1	-1.91736	1.66433e-29	1.26267e-27
SHMT1	-1.43336	1.67524e-29	1.26918e-27
RNASE4	-1.46358	1.69649e-29	1.2835e-27
CPHL1P	2.36717	1.71829e-29	1.2982e-27
CHN2	-1.16384	1.77248e-29	1.33729e-27
MMP10	3.2135	1.85233e-29	1.39561e-27
DAK	-1.56806	1.864e-29	1.40142e-27
ENTPD5	-1.25936	1.9292e-29	1.44754e-27
NUDT7	-1.1648	1.94179e-29	1.45499e-27
OSBPL3	1.14558	1.95037e-29	1.45941e-27
SPI1	1.2365	2.03414e-29	1.51794e-27
IRS1	-1.10252	2.09082e-29	1.5581e-27
ARHGEF2	1.11608	2.18361e-29	1.62503e-27
NMNAT2	1.99444	2.4594e-29	1.82035e-27
BANK1	2.47966	2.66229e-29	1.96786e-27
C2orf27A	1.54676	2.70071e-29	1.99356e-27
RP4-794I6.4	2.14042	2.72169e-29	2.00384e-27
SH3BP1	1.42278	2.72197e-29	2.00384e-27
CERKL	1.22088	2.76523e-29	2.03021e-27
LRRK1	1.3779	2.76248e-29	2.03021e-27
HMGCL	-1.06478	2.80203e-29	2.05447e-27
GPNMB	1.59907	3.04106e-29	2.22674e-27
ALOX5AP	1.67444	3.10931e-29	2.27366e-27
LINC01485	-2.2946	3.13963e-29	2.29277e-27
FMN1	1.85875	3.18501e-29	2.32281e-27
PALMD	-1.28982	3.23812e-29	2.35839e-27
CCDC183	1.59941	3.2937e-29	2.39567e-27
FAM189A1	2.54661	3.55956e-29	2.5856e-27
PDGFRL	1.56294	3.61784e-29	2.62445e-27
CTD-3193O13.1	-2.03244	3.63811e-29	2.63565e-27
LINC00941	2.62701	3.7447e-29	2.70569e-27
DRD1	-2.92444	3.86477e-29	2.78876e-27
CARD14	1.92714	3.90327e-29	2.81283e-27
DLL3	3.53591	4.36721e-29	3.13475e-27
C16orf74	1.7967	4.59794e-29	3.29603e-27
INSL3	2.09097	4.72132e-29	3.38004e-27
CCDC109B	1.46746	4.95252e-29	3.54092e-27
COBLL1	-1.21489	5.11002e-29	3.64809e-27
SLC9A5	1.29428	5.11576e-29	3.64809e-27
SLC4A11	2.33742	5.21399e-29	3.71329e-27
HPR	-2.08458	5.23445e-29	3.723e-27
ECM2	-1.54377	5.37643e-29	3.81902e-27
PIK3CD	1.32224	5.39115e-29	3.82449e-27
HLA-DQB2	1.96476	5.60049e-29	3.96785e-27
P3H2	1.65772	5.62261e-29	3.97836e-27
TM7SF2	-1.4875	5.68498e-29	4.01729e-27
SLC6A1	-1.64563	5.70089e-29	4.02333e-27
FMNL1	1.2587	6.10068e-29	4.29992e-27
KCND2	2.69636	6.55805e-29	4.61633e-27
FGFR1	1.69505	7.34298e-29	5.14963e-27
SLC25A36	1.47126	7.34395e-29	5.14963e-27
TMSB4X	1.08174	7.5334e-29	5.2757e-27
RNU1-70P	-1.63828	7.73842e-29	5.41234e-27
KHK	-1.38464	7.78138e-29	5.43543e-27
MB21D1	1.36983	8.66925e-29	6.04788e-27
SLC6A15	5.93806	9.51501e-29	6.62099e-27
PTPLA	2.29958	9.78333e-29	6.79904e-27
CELF2	1.387	1.07308e-28	7.44805e-27
TRAM2-AS1	-1.01362	1.16455e-28	8.06242e-27
C12orf49	1.06755	1.26111e-28	8.71983e-27
GADD45A	-1.17925	1.27033e-28	8.77247e-27
SLAMF7	1.91865	1.30115e-28	8.97402e-27
GNA15	1.25973	1.45413e-28	1.00164e-26
ANKRD13B	1.30036	1.55622e-28	1.07061e-26
LRRC49	1.43803	1.642e-28	1.12821e-26
MCOLN2	1.97624	1.66006e-28	1.13775e-26
PNPO	-1.06087	1.65825e-28	1.13775e-26
LIF	2.23175	1.69612e-28	1.16102e-26
CD80	1.65485	1.73636e-28	1.18707e-26
ADAM9	1.26819	1.77547e-28	1.21229e-26
APLP1	2.52544	1.79434e-28	1.22212e-26
IL2RA	1.85622	1.79433e-28	1.22212e-26
PDLIM7	1.00091	1.8918e-28	1.2869e-26
GCNT3	2.55806	1.9064e-28	1.29522e-26
PPP1R18	1.01564	1.9601e-28	1.33004e-26
ARMCX2	1.53291	1.97131e-28	1.33599e-26
LAT2	1.18158	2.03072e-28	1.37455e-26
SLC5A1	3.65161	2.09748e-28	1.41798e-26
CYP4F3	-1.39975	2.44546e-28	1.64883e-26
TRIM46	1.68476	2.47763e-28	1.66467e-26
RAB31	1.22758	2.50528e-28	1.68119e-26
IKBKE	1.39533	2.51998e-28	1.68897e-26
ITPRIPL1	1.37467	2.72671e-28	1.82306e-26
GAS7	1.49043	2.74752e-28	1.83472e-26
ZG16B	2.85661	2.84434e-28	1.89706e-26
NAV2-AS4	-2.97953	2.85079e-28	1.89904e-26
TACSTD2	2.69687	3.18298e-28	2.11775e-26
AZGP1P2	-2.24216	3.36455e-28	2.23583e-26
ARHGEF38	2.35315	3.42742e-28	2.27484e-26
GNB3	1.61022	3.68879e-28	2.43942e-26
CYP1A1	-3.62302	3.81844e-28	2.51603e-26
CYBB	1.56006	3.88462e-28	2.55655e-26
ZNF280B	2.33835	3.98969e-28	2.62254e-26
GPR63	1.95938	4.07474e-28	2.67522e-26
OLFM4	4.35589	4.12775e-28	2.70678e-26
CTC-297N7.9	-1.41249	4.68721e-28	3.06261e-26
HCK	1.30093	4.73063e-28	3.08729e-26
ETNPPL	-2.25092	4.87552e-28	3.17805e-26
PQLC2L	3.65204	4.96737e-28	3.23021e-26
KLK1	2.78914	5.05898e-28	3.28587e-26
PDGFD	1.78536	5.12773e-28	3.32657e-26
RP13-650J16.1	-2.18234	5.21092e-28	3.37653e-26
RP11-963H4.3	-2.18799	5.88326e-28	3.79867e-26
MIR135A1	-1.38177	6.12874e-28	3.95249e-26
LHFPL5	3.48406	6.16241e-28	3.96952e-26
TSPAN15	1.58627	6.92865e-28	4.45259e-26
LINC00844	-3.20827	6.93976e-28	4.45449e-26
RP11-149I23.3	2.15038	7.11104e-28	4.55908e-26
PHLDB1	1.31324	7.34641e-28	4.70446e-26
DDR1	1.89725	8.62377e-28	5.49667e-26
SV2A	1.79522	8.6139e-28	5.49667e-26
ATP2C2	3.0218	9.13797e-28	5.81763e-26
TENM4	2.6176	9.26242e-28	5.88999e-26
EMILIN2	1.35388	9.46371e-28	6.00401e-26
SLC27A2	-1.59419	1.024e-27	6.47398e-26
HVCN1	1.04338	1.05571e-27	6.66671e-26
CSF2RB	1.37077	1.16597e-27	7.34601e-26
TDRD9	2.39135	1.17063e-27	7.36686e-26
TAF1A-AS1	-1.06515	1.18374e-27	7.44081e-26
MFSD6	1.24218	1.19679e-27	7.5142e-26
KCNC4	1.16606	1.32789e-27	8.32778e-26
GPR56	1.54599	1.56938e-27	9.80847e-26
MIAT	2.01503	1.56868e-27	9.80847e-26
SAMSN1	1.42881	1.5685e-27	9.80847e-26
FFAR2	2.06405	1.59487e-27	9.95638e-26
ATP6V0E2	-1.41953	1.61948e-27	1.00985e-25
RNF183	2.73279	1.73071e-27	1.07797e-25
CD97	1.26673	1.82275e-27	1.13272e-25
ITPR2	-1.17806	1.83637e-27	1.13988e-25
MMP9	2.21259	1.90559e-27	1.18151e-25
CTBP2	1.49759	1.9171e-27	1.1873e-25
CD86	1.27947	1.92836e-27	1.19157e-25
SHOX2	2.35663	1.92741e-27	1.19157e-25
JAK3	1.4845	2.11902e-27	1.30495e-25
CYP3A43	-2.41178	2.21059e-27	1.35981e-25
AMDHD1	-1.6003	2.23649e-27	1.3742e-25
RP11-158L12.4	1.39258	2.25276e-27	1.38264e-25
CST6	2.59148	2.33215e-27	1.42976e-25
TTR	-1.96278	2.34337e-27	1.43503e-25
PROC	-1.24029	2.39382e-27	1.46428e-25
TPM2	1.36642	2.46961e-27	1.50895e-25
PTHLH	2.49942	2.8225e-27	1.72264e-25
CHAD	-1.55433	2.90562e-27	1.77139e-25
GCSAM	1.6695	2.9459e-27	1.79395e-25
PLEKHB1	2.8292	2.95055e-27	1.79478e-25
DUOXA1	2.83914	2.99472e-27	1.81962e-25
FGR	1.20618	3.08853e-27	1.87453e-25
ODF2L	1.2654	3.14575e-27	1.90714e-25
BTNL9	-1.55767	3.22194e-27	1.95116e-25
SERPINA6	-1.33685	3.27226e-27	1.97945e-25
B4GALT1-AS1	-1.25836	3.34203e-27	2.01941e-25
KCNQ5	2.11345	3.36371e-27	2.03027e-25
CHD5	2.38299	3.43349e-27	2.0701e-25
ACSL6	-2.27198	3.46806e-27	2.08863e-25
RP11-1293J14.1	-1.27662	3.62008e-27	2.17779e-25
ARMC3	3.19441	3.63781e-27	2.18605e-25
CMTM3	1.19163	3.66791e-27	2.19929e-25
TAT	-2.5273	3.80069e-27	2.27642e-25
NBPF13P	-2.10541	4.1332e-27	2.47015e-25
CPEB3	-1.30156	4.22796e-27	2.52402e-25
FREM1	3.08573	4.30331e-27	2.5662e-25
RP11-7K24.3	2.88345	4.37671e-27	2.60629e-25
C18orf54	1.23454	4.39147e-27	2.61022e-25
BHMT	-2.34301	4.53134e-27	2.69043e-25
FAM81A	1.70126	4.66386e-27	2.76611e-25
FOXD1	3.17669	4.89517e-27	2.90015e-25
NEFL	3.73265	5.17383e-27	3.0586e-25
AADAC	-1.57243	5.39349e-27	3.18502e-25
OSCAR	1.31669	5.57946e-27	3.29128e-25
NDUFA4L2	1.52263	5.6744e-27	3.34367e-25
RDH16	-2.17712	5.69033e-27	3.34945e-25
PHF19	1.02104	5.88932e-27	3.46284e-25
HIF1A	1.08304	5.91684e-27	3.47528e-25
AFAP1L2	1.22993	5.92913e-27	3.47876e-25
NCF1B	1.49741	6.36884e-27	3.72874e-25
RP11-253E3.3	1.57225	6.58279e-27	3.84987e-25
SLC11A1	1.47248	6.88687e-27	4.0191e-25
LINC00323	2.81016	6.90592e-27	4.02592e-25
COTL1	1.27021	6.96243e-27	4.05454e-25
JAG1	1.30335	7.13095e-27	4.14825e-25
TTC39C	-1.2134	7.20963e-27	4.18956e-25
BX470102.3	2.49397	7.48507e-27	4.345e-25
ETFDH	-1.065	7.65115e-27	4.4367e-25
PAH	-1.43103	7.91205e-27	4.58312e-25
AGMO	-1.30004	9.03368e-27	5.22729e-25
CHST2	1.03113	9.64623e-27	5.56993e-25
LOXL1-AS1	2.19826	9.7415e-27	5.619e-25
ACSF2	-1.02151	9.8641e-27	5.68372e-25
SPDYC	-1.74667	1.01579e-26	5.84066e-25
CEACAM6	4.31365	1.11253e-26	6.39023e-25
TFF1	4.68498	1.14476e-26	6.56843e-25
FBLN1	1.90378	1.16806e-26	6.69509e-25
ITIH1	-1.42619	1.20493e-26	6.89915e-25
UGT1A3	-2.67311	1.23794e-26	7.07337e-25
MACC1	2.70057	1.2749e-26	7.27691e-25
APOC3	-1.77425	1.2957e-26	7.38794e-25
CADM1	-1.16032	1.31507e-26	7.49054e-25
DUOXA2	3.79782	1.33486e-26	7.59538e-25
RORC	-1.40521	1.34596e-26	7.65056e-25
NCF1C	1.41057	1.35357e-26	7.6858e-25
CHST11	1.52023	1.49467e-26	8.46059e-25
KIAA1524	1.32974	1.53734e-26	8.69316e-25
RUNX2	1.73884	1.66318e-26	9.39501e-25
SLC44A4	2.01951	1.69001e-26	9.53668e-25
FAM227A	1.91637	1.69579e-26	9.55942e-25
GPRIN2	4.0087	1.74332e-26	9.80712e-25
RP11-386G11.5	1.70056	1.78406e-26	1.0026e-24
PEMT	-1.23569	1.79677e-26	1.0087e-24
ADAMDEC1	2.45878	1.80355e-26	1.01147e-24
CMTM7	1.08858	1.85124e-26	1.03715e-24
LINC01430	-2.22947	1.87633e-26	1.05013e-24
M1AP	1.82208	1.98113e-26	1.10652e-24
NDRG2	-1.04508	2.02608e-26	1.13047e-24
SEMA3C	2.37022	2.18594e-26	1.21794e-24
PSORS1C1	2.02758	2.22382e-26	1.23701e-24
GATM	-1.35975	2.26105e-26	1.25644e-24
RP11-51F16.1	1.35297	2.42176e-26	1.34437e-24
AZGP1P1	-1.71396	2.52084e-26	1.39795e-24
CLEC5A	2.12666	2.52789e-26	1.40044e-24
LINC01133	2.66453	2.57727e-26	1.42347e-24
CD300A	1.20973	2.74168e-26	1.51122e-24
KCNJ8	-1.51954	2.74963e-26	1.51407e-24
FCGR1C	2.08658	2.9154e-26	1.60374e-24
SLC38A1	1.69451	3.0773e-26	1.68939e-24
SIDT1	1.41747	3.09446e-26	1.69711e-24
ATP1A4	2.19166	3.45914e-26	1.89331e-24
APOC1	-1.46454	3.59692e-26	1.96675e-24
CLYBL	-1.08286	3.89956e-26	2.12797e-24
TEAD2	1.27029	4.02118e-26	2.19215e-24
IL27	-1.59924	4.02734e-26	2.19331e-24
TNC	1.86455	4.05672e-26	2.20711e-24
SLC7A8	1.40048	4.18277e-26	2.27343e-24
STARD5	-1.29709	4.34401e-26	2.35638e-24
RP11-290F5.1	-2.03177	4.41022e-26	2.38992e-24
NKAIN4	2.43339	4.57713e-26	2.47539e-24
PIP5KL1	1.64324	4.57611e-26	2.47539e-24
PTPN22	1.46274	4.58153e-26	2.47539e-24
FBXO31	-1.27773	4.58885e-26	2.47689e-24
UGT1A8	2.69814	5.00067e-26	2.69385e-24
NRIP3	1.46665	5.00907e-26	2.69572e-24
DZIP1	1.64796	5.07165e-26	2.72671e-24
RP5-858L17.1	1.73505	5.16357e-26	2.7734e-24
RP11-118K6.3	2.14835	5.2473e-26	2.8156e-24
ITGAV	1.1542	5.25266e-26	2.81571e-24
FERMT3	1.13775	5.44462e-26	2.91575e-24
SERPING1	-1.11917	5.47641e-26	2.92991e-24
AC005592.2	2.02997	5.67398e-26	3.03263e-24
ACOT4	-1.02747	5.76759e-26	3.07966e-24
FAM27E3	1.8187	5.94723e-26	3.17248e-24
TFEC	1.41298	6.14148e-26	3.26971e-24
RP4-539M6.21	-1.757	6.15762e-26	3.27511e-24
AC002480.3	2.02861	6.33175e-26	3.36445e-24
MAP9	1.94601	6.64755e-26	3.52882e-24
ST6GALNAC5	2.60076	6.65648e-26	3.53013e-24
PDK4	-1.89014	6.68374e-26	3.53772e-24
ACADSB	-1.22791	6.87075e-26	3.63319e-24
LHFPL3-AS2	3.43388	7.03391e-26	3.71586e-24
HRH1	1.21894	7.07274e-26	3.73277e-24
RP11-277P12.20	2.08813	7.52533e-26	3.96779e-24
C20orf195	2.23421	7.55281e-26	3.97844e-24
GRPR	-3.09891	7.58732e-26	3.99277e-24
TGFA	2.06807	7.76317e-26	4.08138e-24
ITGB2	1.29486	7.82981e-26	4.11246e-24
PLXDC1	1.34827	7.8764e-26	4.13295e-24
RP11-817I4.1	1.34048	8.19488e-26	4.29594e-24
AC010980.2	2.95232	8.39347e-26	4.39583e-24
SLC6A13	-1.90124	8.53991e-26	4.46824e-24
CORO6	1.45417	8.84276e-26	4.62227e-24
INSIG1	-1.64076	8.86831e-26	4.63119e-24
DYX1C1	1.78598	8.91277e-26	4.64996e-24
IYD	-1.8412	9.01451e-26	4.69407e-24
SLC14A2	-3.18164	9.17515e-26	4.77318e-24
LINC01093	-2.82352	9.33373e-26	4.84644e-24
CTC-505O3.2	-2.45618	1.00935e-25	5.23594e-24
MMP16	2.052	1.01166e-25	5.24297e-24
TBXAS1	1.09977	1.0281e-25	5.32311e-24
SLC25A15	-1.58106	1.02925e-25	5.32405e-24
ACOT12	-1.81793	1.06474e-25	5.50241e-24
LDLRAD3	1.2244	1.07798e-25	5.56028e-24
TCTN2	1.21549	1.08666e-25	5.59977e-24
RP11-1008C21.1	2.14223	1.1307e-25	5.81577e-24
TUBA1A	1.16662	1.13491e-25	5.83192e-24
CYP2J2	-1.33383	1.14531e-25	5.87983e-24
SLAMF8	1.49779	1.15366e-25	5.91159e-24
UGT2B10	-2.0153	1.15349e-25	5.91159e-24
STRA6	2.6923	1.16945e-25	5.98687e-24
MARCKS	1.03942	1.20009e-25	6.13799e-24
SLC1A2	-2.41593	1.23733e-25	6.32253e-24
FUT4	1.63301	1.24704e-25	6.36622e-24
CFHR4	-2.22309	1.26406e-25	6.44107e-24
CGNL1	-1.18021	1.28728e-25	6.55327e-24
CPEB1	2.73968	1.29704e-25	6.59678e-24
ADAMTS12	1.53205	1.3325e-25	6.76452e-24
MSMO1	-1.16567	1.34795e-25	6.8366e-24
LRFN4	1.67892	1.38501e-25	7.01808e-24
CDC14B	-1.17991	1.39148e-25	7.04431e-24
SLFN13	2.15636	1.52209e-25	7.69837e-24
TNFRSF21	1.41493	1.64539e-25	8.3143e-24
RP11-817I4.2	1.33038	1.9312e-25	9.72255e-24
C2orf81	1.17886	1.97027e-25	9.90101e-24
SLC22A1	-2.62918	2.0158e-25	1.01205e-23
ZNF486	1.79677	2.05105e-25	1.0288e-23
VWDE	3.66116	2.14495e-25	1.07491e-23
VANGL2	2.41128	2.16781e-25	1.08537e-23
KB-1980E6.3	3.12031	2.34628e-25	1.17365e-23
AQP11	-1.10637	2.4153e-25	1.20708e-23
BCKDHB	-1.06463	2.4581e-25	1.22734e-23
ADH1A	-1.81135	2.47665e-25	1.23547e-23
GPT2	-1.55172	2.59621e-25	1.29394e-23
RP11-115C10.1	-3.16623	2.69624e-25	1.34257e-23
AMPH	2.08523	2.72179e-25	1.35405e-23
MCEMP1	2.41773	2.76297e-25	1.37329e-23
PLEKHO1	1.13811	2.81875e-25	1.39974e-23
ANO4	2.2276	2.82525e-25	1.40133e-23
HPD	-2.42336	2.82707e-25	1.40133e-23
RP11-372E1.4	-2.24668	2.87672e-25	1.42464e-23
EMR1	1.81591	3.04852e-25	1.50836e-23
INPP5J	1.77048	3.19423e-25	1.57759e-23
TRIP13	1.40334	3.29534e-25	1.62459e-23
TMEM158	1.71812	3.36043e-25	1.65519e-23
ADHFE1	-1.34071	3.48255e-25	1.71225e-23
TRPA1	2.90331	3.50691e-25	1.72267e-23
CD37	1.25364	3.63869e-25	1.7826e-23
ABCG2	-1.779	3.94878e-25	1.93278e-23
AC004862.6	-2.42085	3.98657e-25	1.94639e-23
CD53	1.29374	3.98727e-25	1.94639e-23
NAGS	-1.66554	4.01953e-25	1.96038e-23
YBX3	1.40311	4.40034e-25	2.14038e-23
KLF9	-1.22376	4.65344e-25	2.26147e-23
GALNT14	1.85565	4.80733e-25	2.33418e-23
ARHGAP22	1.22439	4.92894e-25	2.39111e-23
ARL11	1.18918	4.93582e-25	2.39232e-23
WDR62	1.24771	5.61543e-25	2.7073e-23
HOXA1	1.51116	5.69526e-25	2.74337e-23
SSPN	1.79094	5.91971e-25	2.84674e-23
STK17B	1.18758	5.92029e-25	2.84674e-23
NCK2	1.33373	6.22061e-25	2.98852e-23
CTSC	1.20702	6.28805e-25	3.01827e-23
GNB4	1.00654	6.51796e-25	3.12588e-23
RP11-4C20.4	1.90873	6.64446e-25	3.18375e-23
C6orf141	2.61698	6.77719e-25	3.2445e-23
C5orf30	1.67805	6.87876e-25	3.29024e-23
ST6GALNAC4	1.18496	7.02069e-25	3.35519e-23
MYZAP	1.51198	7.22427e-25	3.44946e-23
SLC30A1	-1.05282	7.39303e-25	3.52696e-23
GLIS3	1.63045	7.44588e-25	3.54907e-23
CARD9	1.09577	7.50771e-25	3.57466e-23
IL6R	-1.14182	7.51264e-25	3.57466e-23
KIF2C	1.44961	7.64846e-25	3.63611e-23
F11-AS1	-1.38351	7.85394e-25	3.73055e-23
PODNL1	1.69193	8.00609e-25	3.79837e-23
SERPINA4	-1.6022	8.01062e-25	3.79837e-23
CLDN15	-1.55002	8.06084e-25	3.81887e-23
SHISA9	3.70068	8.24615e-25	3.90327e-23
TPPP3	1.45893	8.28513e-25	3.91833e-23
RUNDC3B	-1.55868	8.5423e-25	4.03646e-23
MST1R	2.24665	8.73492e-25	4.12035e-23
ARSI	2.07075	8.83578e-25	4.16433e-23
TTLL6	2.14991	8.87962e-25	4.18138e-23
RP11-422N16.3	-2.51127	8.88863e-25	4.18202e-23
CHST3	1.47376	9.31804e-25	4.38028e-23
ESR1	-2.15993	9.78064e-25	4.59379e-23
VAV1	1.27624	1.00957e-24	4.73769e-23
ARL9	1.90288	1.01277e-24	4.74865e-23
RP11-350G8.5	-1.07874	1.06831e-24	5.00473e-23
SH3D21	1.1633	1.11182e-24	5.19968e-23
AC093724.2	1.38601	1.1324e-24	5.29136e-23
CBR1	-1.21952	1.13867e-24	5.31612e-23
KIF11	1.15431	1.16319e-24	5.42599e-23
RNF182	2.59159	1.26373e-24	5.88489e-23
BOK	-1.22761	1.27877e-24	5.9499e-23
GPHN	-1.07638	1.29141e-24	6.00358e-23
HID1	1.52914	1.29815e-24	6.02975e-23
ADH4	-2.43075	1.31011e-24	6.08016e-23
SLC37A2	1.20624	1.31745e-24	6.10901e-23
SLIT1	1.48223	1.37174e-24	6.35539e-23
HULC	-1.81601	1.38002e-24	6.38835e-23
VILL	1.14396	1.3911e-24	6.43416e-23
ITGB6	2.2878	1.40706e-24	6.50247e-23
GDPD3	1.41808	1.41354e-24	6.52692e-23
CA14	-1.88089	1.44163e-24	6.65099e-23
FETUB	-2.15432	1.47273e-24	6.77729e-23
SEMA6A	1.81974	1.49839e-24	6.87799e-23
NEURL3	1.98678	1.54481e-24	7.08509e-23
MMP1	2.22719	1.58413e-24	7.24719e-23
FYB	1.41035	1.62851e-24	7.43777e-23
C16orf93	1.1845	1.63479e-24	7.46022e-23
LGALS14	6.94893	1.65248e-24	7.53463e-23
A1BG	-1.68258	1.65644e-24	7.5464e-23
XXbac-B444P24.10	-1.96575	1.69956e-24	7.73639e-23
KIAA1377	1.58414	1.72174e-24	7.83085e-23
HK3	1.44965	1.74983e-24	7.95195e-23
TLR8	1.73402	1.76073e-24	7.99484e-23
TNFSF13B	1.30086	1.80607e-24	8.19392e-23
RP13-672B3.2	-1.40328	1.82111e-24	8.25529e-23
ALDH7A1P1	-1.36122	1.88058e-24	8.51779e-23
ENTPD3	2.80636	1.91854e-24	8.68254e-23
CES3	-1.63336	1.93946e-24	8.76997e-23
IGLV4-69	3.15769	1.95186e-24	8.81871e-23
GOLGA6A	-3.18605	1.96589e-24	8.87477e-23
RP13-870H17.3	2.51547	2.1805e-24	9.83548e-23
MXRA8	1.64898	2.23058e-24	1.00448e-22
F5	-1.13139	2.26751e-24	1.02027e-22
MYO1G	1.29053	2.26938e-24	1.02027e-22
SERPINA10	-1.19581	2.31576e-24	1.03941e-22
CCND2	1.20249	2.37199e-24	1.06377e-22
HPX	-1.59148	2.4699e-24	1.10677e-22
FAM83H-AS1	1.7436	2.5213e-24	1.12888e-22
PTGER4	1.34568	2.64566e-24	1.18359e-22
IRF4	2.14168	2.85102e-24	1.27338e-22
KCNQ3	1.67768	2.87057e-24	1.28106e-22
MILR1	1.12475	2.88112e-24	1.28472e-22
AGXT	-1.64897	2.93822e-24	1.30698e-22
HAGHL	1.77836	2.9491e-24	1.31075e-22
HLA-DOA	1.527	2.95439e-24	1.31204e-22
WDFY4	1.4729	2.97283e-24	1.31915e-22
RP11-384O8.1	2.78198	3.11721e-24	1.3821e-22
RP1-276N6.2	-3.26097	3.16854e-24	1.40372e-22
RP11-336K24.12	1.64855	3.18683e-24	1.41068e-22
PLAU	1.06126	3.30581e-24	1.46216e-22
SORL1	-1.24001	3.45215e-24	1.52565e-22
PPP2R3A	1.30379	3.69665e-24	1.63238e-22
ZNF439	1.35646	3.95683e-24	1.74445e-22
ABCA8	-1.92674	3.98355e-24	1.7534e-22
AF131215.9	1.5682	3.98113e-24	1.7534e-22
ALDH3B2	3.79111	4.84642e-24	2.12635e-22
NT5DC2	1.48981	4.89517e-24	2.14602e-22
FCGR2A	1.17943	4.96891e-24	2.1766e-22
PTPLAD2	1.09034	5.12135e-24	2.24158e-22
FSCN2	1.90332	5.35936e-24	2.342e-22
RP11-307C12.13	-1.71582	5.4834e-24	2.39238e-22
RHOH	1.49552	5.78953e-24	2.52191e-22
CD38	1.8543	5.93641e-24	2.58383e-22
TMCC2	1.41652	6.13554e-24	2.66837e-22
MAP1A	1.48521	6.32262e-24	2.74755e-22
IFI30	1.01441	6.56161e-24	2.84687e-22
HAP1	2.09246	6.73469e-24	2.91965e-22
TTC39A	1.8622	7.02446e-24	3.04045e-22
GRIP1	2.27309	7.14481e-24	3.09009e-22
RP11-86H7.7	1.83884	7.22207e-24	3.12103e-22
SLC25A24	1.5304	7.49202e-24	3.23257e-22
IL12RB1	1.27701	7.77972e-24	3.35142e-22
RP11-339B21.10	2.15905	7.85922e-24	3.383e-22
APBA1	-1.57954	7.89986e-24	3.39781e-22
GTSE1	1.40816	7.95961e-24	3.42081e-22
LDHB	1.34434	7.98356e-24	3.42841e-22
ADRB2	-1.58341	8.02755e-24	3.44459e-22
NTRK2	2.61852	8.04143e-24	3.44784e-22
ANGPTL3	-1.43208	8.19146e-24	3.50941e-22
NEDD4	-1.08158	8.22121e-24	3.5194e-22
SNAP91	4.23839	8.24712e-24	3.52773e-22
RP11-24F11.2	1.6935	9.05035e-24	3.85922e-22
G6PC	-1.8262	9.06354e-24	3.86183e-22
TGFB2-AS1	2.24695	9.07311e-24	3.8629e-22
TFAP2A	2.23252	9.11913e-24	3.87947e-22
CTD-2256P15.2	-1.02028	9.44065e-24	4.01312e-22
CTC-277H1.7	1.55253	9.85659e-24	4.18667e-22
CCL16	-1.94487	1.02943e-23	4.36918e-22
TM4SF1	1.3671	1.04284e-23	4.42267e-22
CYP4F23P	2.51728	1.06332e-23	4.50256e-22
AKR1C6P	-1.95705	1.06597e-23	4.51025e-22
HMGA1	1.14478	1.08117e-23	4.57102e-22
TNFRSF13C	1.79795	1.09097e-23	4.60891e-22
RP11-403I13.5	-2.53577	1.11993e-23	4.72759e-22
AR	-1.66383	1.13209e-23	4.77521e-22
GRM4	2.94373	1.17472e-23	4.94362e-22
ATOX1	-1.07269	1.19368e-23	5.01953e-22
RIMKLA	1.9696	1.2045e-23	5.06111e-22
LPAR1	2.11795	1.22813e-23	5.15644e-22
RP11-158H5.7	1.22589	1.23375e-23	5.17608e-22
HCN3	-1.24216	1.26467e-23	5.30173e-22
CYS1	2.70906	1.27357e-23	5.33495e-22
FBLIM1	1.22648	1.28033e-23	5.35912e-22
RAB39B	1.45509	1.31883e-23	5.51182e-22
RGSL1	-3.57841	1.33219e-23	5.56342e-22
RORA	-1.12973	1.34161e-23	5.5985e-22
LPAR5	1.30058	1.3971e-23	5.82557e-22
GSTZ1	-1.33188	1.40262e-23	5.84415e-22
TMC3-AS1	-1.14223	1.41501e-23	5.89128e-22
S100B	1.74186	1.42001e-23	5.90758e-22
SLC2A1	1.67096	1.42908e-23	5.9408e-22
TMPRSS4	2.44112	1.43695e-23	5.96895e-22
FAM83E	2.70836	1.50655e-23	6.25334e-22
C6	-1.72941	1.62704e-23	6.74706e-22
ARHGAP9	1.25466	1.66558e-23	6.89769e-22
TMSB15B	1.87948	1.75095e-23	7.24575e-22
RGS10	1.18958	1.7658e-23	7.30166e-22
DAPP1	1.42471	1.76828e-23	7.30641e-22
CFTR	3.58929	1.80371e-23	7.44715e-22
BRDT	4.19676	1.83348e-23	7.56436e-22
NXPH4	2.43021	1.87749e-23	7.74008e-22
MARCKSL1	1.16971	1.90523e-23	7.84853e-22
RP11-468N14.3	-2.05136	1.94537e-23	8.00783e-22
SERPIND1	-1.29105	1.9596e-23	8.06034e-22
CYP4V2	-1.08107	2.00486e-23	8.23408e-22
CYP2C8	-2.04036	2.01184e-23	8.25657e-22
RP11-538D16.2	-2.33793	2.03887e-23	8.3612e-22
GRAMD2	1.88779	2.05697e-23	8.42912e-22
AASS	-1.8989	2.16384e-23	8.8604e-22
GZMB	1.60541	2.2136e-23	9.05734e-22
RP11-219B17.3	-1.6595	2.22641e-23	9.10297e-22
AREG	2.29838	2.24965e-23	9.18283e-22
HFE2	-1.69739	2.2496e-23	9.18283e-22
SAMD15	1.38523	2.25183e-23	9.18283e-22
UCP2	1.20519	2.29111e-23	9.33255e-22
MASP2	-1.70016	2.32242e-23	9.45306e-22
DTX3	1.28883	2.43578e-23	9.89972e-22
NCKAP1L	1.21915	2.44102e-23	9.91362e-22
EVI2A	1.18486	2.53644e-23	1.02859e-21
RIN1	1.21521	2.54756e-23	1.03233e-21
C1orf116	2.49359	2.59678e-23	1.05072e-21
POU2F2	1.27266	2.73444e-23	1.1056e-21
ISYNA1	1.74719	2.761e-23	1.11551e-21
PDZD7	1.35666	2.94729e-23	1.18726e-21
TMEM176B	-1.10176	2.99478e-23	1.20462e-21
STK32A	2.2373	3.01354e-23	1.21127e-21
SIAH2-AS1	-1.64313	3.02152e-23	1.21358e-21
RCL1	-1.17427	3.18085e-23	1.2757e-21
CTD-2231E14.2	1.27218	3.36393e-23	1.34706e-21
CTD-3128G10.6	1.56338	3.36618e-23	1.34706e-21
CR2	3.21838	3.3767e-23	1.35028e-21
CLSTN1	1.05753	3.50674e-23	1.39921e-21
RUNDC3A	1.88485	3.50464e-23	1.39921e-21
ASRGL1	1.49796	3.52651e-23	1.40607e-21
AL845472.1	2.17262	3.56286e-23	1.41953e-21
RBBP8NL	4.22589	3.57358e-23	1.42276e-21
TPH1	1.66748	3.59296e-23	1.42944e-21
C2orf70	3.38224	3.78878e-23	1.50625e-21
CDH11	1.82849	3.85054e-23	1.52969e-21
IFIT1	-1.55216	3.87233e-23	1.53723e-21
C16orf45	-1.271	3.93349e-23	1.55924e-21
FAM129A	1.2928	4.36947e-23	1.72955e-21
CHRNA7	2.7097	4.49239e-23	1.77563e-21
C12orf79	1.75447	4.61985e-23	1.82469e-21
S100A9	2.07223	4.78767e-23	1.88824e-21
SLC6A8	1.99968	4.83829e-23	1.90545e-21
CYP26B1	2.3491	4.9029e-23	1.92951e-21
PKLR	-1.63835	4.93654e-23	1.94135e-21
LCP2	1.07566	5.03395e-23	1.97823e-21
PDP1	1.37839	5.04307e-23	1.98039e-21
FOSL1	1.62501	5.06493e-23	1.98755e-21
ANKRD24	-1.11657	5.08387e-23	1.99355e-21
LINC00402	-2.39962	5.26348e-23	2.05954e-21
THEMIS2	1.15202	5.26132e-23	2.05954e-21
DAB2	1.2552	5.30817e-23	2.07554e-21
TMSB10	1.47365	5.33406e-23	2.08418e-21
PTGS1	1.50006	5.64219e-23	2.20299e-21
PC	-1.16135	5.73431e-23	2.23736e-21
LAMA5	1.10049	5.99152e-23	2.33605e-21
CYP7A1	-2.52979	6.09924e-23	2.37466e-21
AC015987.1	2.40469	6.27851e-23	2.44271e-21
TIMP2	1.36853	6.44497e-23	2.50569e-21
KAL1	1.68187	6.52731e-23	2.5341e-21
AGAP2-AS1	1.34635	6.60465e-23	2.5623e-21
BACE2	2.06028	6.63963e-23	2.57405e-21
HOPX	1.43067	6.84291e-23	2.65097e-21
RGS4	2.09174	6.9541e-23	2.69023e-21
MECOM	1.22582	7.05633e-23	2.72785e-21
GABBR2	-3.26472	7.08659e-23	2.73761e-21
C4BPA	-1.6089	7.40071e-23	2.8529e-21
ARNT2	2.17583	7.47898e-23	2.8792e-21
SPAG17	2.5178	7.47947e-23	2.8792e-21
SFTA2	3.31897	7.63055e-23	2.93529e-21
ADORA2A-AS1	-1.27233	7.65347e-23	2.94204e-21
ITGAX	1.10387	8.05258e-23	3.08893e-21
EMB	1.49402	8.08303e-23	3.09844e-21
GPT	-1.5526	8.11205e-23	3.10738e-21
AC109826.1	1.52664	8.14648e-23	3.11838e-21
RP11-674N23.4	2.91019	8.28325e-23	3.16852e-21
MARVELD1	1.32286	8.43381e-23	3.22385e-21
CEACAM3	1.88457	8.51016e-23	3.24849e-21
PLEK	1.39072	8.84576e-23	3.37188e-21
SLC38A4	-1.49334	9.00071e-23	3.42856e-21
FMO5	-1.25874	9.02986e-23	3.43726e-21
LINC00920	1.30368	9.27592e-23	3.52847e-21
CIITA	1.1868	9.39344e-23	3.57069e-21
CTA-126B4.7	2.38065	1.0384e-22	3.94449e-21
DGKA	1.11455	1.04382e-22	3.9623e-21
LINC01344	-1.90475	1.05782e-22	4.01266e-21
YPEL4	1.0595	1.07585e-22	4.07821e-21
REN	-2.3764	1.0834e-22	4.10398e-21
DPF1	1.62101	1.10898e-22	4.19508e-21
NDP	3.08611	1.14759e-22	4.33813e-21
SIGLEC9	1.17358	1.14968e-22	4.34302e-21
RAB3IL1	1.27699	1.22513e-22	4.61845e-21
DEGS2	2.02257	1.22747e-22	4.62408e-21
ZP1	2.185	1.23011e-22	4.63086e-21
LILRB1	1.27486	1.25017e-22	4.70313e-21
XDH	-1.67388	1.33055e-22	4.99863e-21
ARTN	1.41937	1.36508e-22	5.12481e-21
RP11-1006G14.2	-1.72164	1.38893e-22	5.20729e-21
RP11-42O15.3	-1.81036	1.38895e-22	5.20729e-21
RP11-252E2.2	-2.51143	1.40819e-22	5.27578e-21
B3GNT9	1.28048	1.42901e-22	5.35013e-21
MTCP1	1.27016	1.44094e-22	5.38741e-21
PAGE4	-4.40839	1.44793e-22	5.40645e-21
ZNF648	-2.41128	1.47186e-22	5.49172e-21
TMEM130	2.38772	1.52826e-22	5.69438e-21
TAP1	1.04295	1.54706e-22	5.76052e-21
BHMT2	-1.25728	1.54993e-22	5.76727e-21
GPR132	1.32801	1.63223e-22	6.06935e-21
ACOT1	-1.20004	1.64919e-22	6.12827e-21
RP11-680F8.3	-1.01575	1.71979e-22	6.38624e-21
CATSPER1	1.36095	1.82784e-22	6.77366e-21
RP11-573D15.8	-1.31879	1.88182e-22	6.96898e-21
ZNF90	1.83467	1.88453e-22	6.97428e-21
AC026202.3	-1.14857	1.90479e-22	7.04451e-21
AHNAK2	2.46861	1.95759e-22	7.22998e-21
GJB3	2.5361	2.02835e-22	7.47615e-21
CD300LF	1.2587	2.15809e-22	7.94363e-21
MXRA5	1.80765	2.21847e-22	8.16038e-21
ST3GAL6	-1.19766	2.26022e-22	8.30836e-21
SLC25A42	-1.06934	2.26633e-22	8.32521e-21
APOA5	-1.77418	2.28514e-22	8.38869e-21
C2orf50	1.95881	2.32245e-22	8.51992e-21
IDNK	-1.00434	2.40192e-22	8.80553e-21
FAM64A	1.81623	2.43685e-22	8.92761e-21
SPINT1	2.50115	2.55069e-22	9.33214e-21
EID3	1.2044	2.56458e-22	9.37668e-21
NUDT6	-1.16299	2.60067e-22	9.50227e-21
F13B	-1.48305	2.61784e-22	9.55862e-21
ICA1L	1.09822	2.67797e-22	9.77164e-21
PARVG	1.12529	2.74619e-22	1.00139e-20
PRUNE2	1.66018	2.75474e-22	1.00383e-20
SASH3	1.24076	2.79681e-22	1.01781e-20
MFI2	1.87078	2.85706e-22	1.03697e-20
TRERF1	1.10869	2.85546e-22	1.03697e-20
HSD11B1	-2.37271	2.89632e-22	1.05052e-20
CD14	-1.33353	2.9121e-22	1.05554e-20
IGLV5-45	3.15106	2.93898e-22	1.06458e-20
RASGRP1	1.42245	2.97634e-22	1.0774e-20
RP3-414A15.10	-1.24588	3.06566e-22	1.10826e-20
ARMCX1	1.24122	3.07922e-22	1.11243e-20
C6orf132	2.51302	3.17192e-22	1.14365e-20
POU2AF1	2.05381	3.17981e-22	1.14574e-20
MIR621	-1.61845	3.27523e-22	1.17934e-20
CHRNA1	2.27742	3.32444e-22	1.19627e-20
DPYS	-1.60929	3.39379e-22	1.21882e-20
ACADL	-2.05227	3.39984e-22	1.22019e-20
RP11-1C1.4	5.14038	3.44339e-22	1.23501e-20
MIR155HG	1.46468	3.49021e-22	1.25016e-20
MST1	-1.17649	3.58083e-22	1.28094e-20
SLC16A5	1.30065	3.70108e-22	1.32309e-20
ECT2	1.17045	3.71805e-22	1.32829e-20
FCER1G	1.2829	3.7518e-22	1.33946e-20
ALDH1L1	-1.90197	3.87432e-22	1.3823e-20
IGLV7-46	2.94057	3.96783e-22	1.41382e-20
MUC6	3.40301	4.02953e-22	1.43487e-20
GPR85	1.31461	4.20777e-22	1.49639e-20
TLR7	1.46532	4.21198e-22	1.49691e-20
NBL1	1.59989	4.32643e-22	1.53659e-20
DNAJB13	1.99253	4.365e-22	1.54928e-20
TMEM220	-1.1413	4.50898e-22	1.5983e-20
PGLYRP4	3.03631	4.83057e-22	1.71008e-20
AP1S3	1.02939	4.84757e-22	1.71499e-20
GAPT	1.65406	4.8848e-22	1.72592e-20
NLRP6	-1.99349	5.30265e-22	1.86993e-20
KIF23	1.33951	5.5967e-22	1.97235e-20
MNDA	1.31701	5.73265e-22	2.01766e-20
EPHB6	1.89408	5.75439e-22	2.024e-20
LINC00900	1.3963	5.81397e-22	2.04364e-20
COL11A2	1.78317	5.92864e-22	2.08127e-20
MROH2A	-2.91524	5.97021e-22	2.09452e-20
TEKT2	1.9664	6.13527e-22	2.15104e-20
DGUOK-AS1	1.06735	6.34966e-22	2.22478e-20
ZG16	-2.06356	6.60287e-22	2.31054e-20
AFM	-1.73478	6.7569e-22	2.3599e-20
PTPRO	1.34219	6.87922e-22	2.40109e-20
COL1A2	1.64216	7.29583e-22	2.54487e-20
TANC2	1.56629	7.31336e-22	2.54936e-20
KLHL14	2.64068	7.42959e-22	2.58823e-20
TNFRSF8	1.3597	7.44166e-22	2.59078e-20
NDRG1	1.34286	7.45697e-22	2.59445e-20
DOCK2	1.25682	7.64714e-22	2.65555e-20
DEF6	1.13359	7.90847e-22	2.74455e-20
SLC9A9	1.10286	7.97125e-22	2.76283e-20
MMD	1.03236	8.01342e-22	2.77524e-20
MRC2	1.61793	8.01721e-22	2.77524e-20
AC009166.5	-1.48444	8.0555e-22	2.78672e-20
BCL11A	1.99367	8.06494e-22	2.78822e-20
MEIS3	1.26147	8.14263e-22	2.81152e-20
CREG2	1.67035	8.33162e-22	2.87315e-20
F3	1.61288	8.68897e-22	2.99449e-20
ATP5G1P4	1.60628	8.70827e-22	2.99925e-20
RASGEF1A	2.27502	8.8108e-22	3.03074e-20
LINC00570	-2.19149	8.96739e-22	3.08266e-20
HRG	-1.99472	9.00808e-22	3.0947e-20
FAM101A	2.46812	9.03973e-22	3.10362e-20
RP11-103B5.4	1.93956	9.11795e-22	3.12851e-20
IL2RG	1.53024	9.31178e-22	3.19292e-20
PLD4	1.59408	9.31736e-22	3.19292e-20
APOL4	1.39304	9.37102e-22	3.20728e-20
FOLH1B	-2.60299	9.48208e-22	3.24326e-20
C6orf201	-1.06378	9.51943e-22	3.25197e-20
CTD-2194A8.2	-1.53875	9.94824e-22	3.39633e-20
RP11-574F21.3	-1.52268	1.05634e-21	3.60185e-20
CSGALNACT1	1.22665	1.05798e-21	3.60518e-20
IGF1R	1.64654	1.07804e-21	3.67125e-20
RP11-261N11.8	-3.22364	1.08001e-21	3.67568e-20
ZC2HC1A	1.19901	1.09169e-21	3.7131e-20
RP11-770J1.3	-1.4628	1.10571e-21	3.75846e-20
GOLGA6B	-3.15427	1.1297e-21	3.83761e-20
NFAM1	1.18921	1.22578e-21	4.16142e-20
FAM127C	1.35518	1.26221e-21	4.27447e-20
CORO1A	1.26446	1.2884e-21	4.36044e-20
FAM105A	1.28778	1.31951e-21	4.46296e-20
OSM	1.54169	1.35138e-21	4.56793e-20
ZMYND12	-1.39341	1.36717e-21	4.61846e-20
IL12A	1.51377	1.4471e-21	4.88544e-20
EMR3	2.03762	1.51718e-21	5.11888e-20
CYTH4	1.03973	1.52301e-21	5.13537e-20
ALDH1L2	1.40964	1.52658e-21	5.14423e-20
RP11-132A1.6	-1.98001	1.60354e-21	5.40024e-20
WNT10B	1.66922	1.65701e-21	5.57688e-20
RP11-12A20.7	2.1825	1.66007e-21	5.58372e-20
GLUL	-2.05913	1.79914e-21	6.04776e-20
LHPP	-1.05537	1.9582e-21	6.57031e-20
FOXF2	1.77727	1.96501e-21	6.58911e-20
RP5-1120P11.1	2.34517	2.06582e-21	6.92292e-20
PRRX1	1.59799	2.10083e-21	7.03591e-20
AMBP	-1.17314	2.13667e-21	7.15155e-20
CLEC7A	1.28135	2.14981e-21	7.19115e-20
LRRC8B	1.10732	2.17584e-21	7.27374e-20
PTPN7	1.34008	2.2364e-21	7.47164e-20
FPR2	1.91113	2.25045e-21	7.50937e-20
LINC01588	-1.19372	2.32689e-21	7.75499e-20
SIRPB1	1.511	2.34363e-21	7.80601e-20
FAM26F	1.53178	2.3525e-21	7.83078e-20
SHCBP1	1.37953	2.39138e-21	7.95536e-20
TMPRSS7	2.78579	2.41882e-21	8.04175e-20
RP11-428K3.1	-1.33123	2.4234e-21	8.05207e-20
EVI2B	1.19051	2.47004e-21	8.20205e-20
HOXD1	2.7729	2.50723e-21	8.32048e-20
ANLN	1.33558	2.6336e-21	8.73455e-20
NR1I2	-1.8205	2.67857e-21	8.87819e-20
SLCO1B1	-1.52851	2.68016e-21	8.87819e-20
CCDC8	1.73501	2.70913e-21	8.96869e-20
OLFML2B	1.20661	2.71395e-21	8.97922e-20
RP11-7M8.2	-2.48672	2.75744e-21	9.11756e-20
IL9R	1.58179	2.78398e-21	9.19421e-20
FAIM3	1.35389	2.80987e-21	9.27409e-20
PLBD1	1.70324	2.85364e-21	9.41289e-20
CYP4A11	-1.68662	2.85672e-21	9.41734e-20
AOX1	-1.71864	2.87544e-21	9.47335e-20
NLGN3	1.1176	2.8845e-21	9.49746e-20
F10-AS1	-1.40827	2.89552e-21	9.52801e-20
AC004540.5	2.0646	2.92781e-21	9.62267e-20
AC138430.4	-1.96808	3.00765e-21	9.87911e-20
SLC9B2	-1.03806	3.0861e-21	1.01307e-19
AC080008.1	-1.73502	3.18693e-21	1.04429e-19
LAYN	1.12659	3.21787e-21	1.05379e-19
ACADM	-1.00798	3.26077e-21	1.06656e-19
NAT8L	2.47448	3.2889e-21	1.07512e-19
RP11-432J24.3	3.63937	3.29269e-21	1.07572e-19
CCSER1	1.92636	3.34904e-21	1.09282e-19
FUOM	-1.09748	3.37204e-21	1.09967e-19
CAMKK1	1.06406	3.39589e-21	1.10678e-19
APCDD1L	2.73895	3.50331e-21	1.13976e-19
ZNF365	1.9907	3.50169e-21	1.13976e-19
ADAMTS14	1.55382	3.573e-21	1.16173e-19
CTSK	1.28442	3.57801e-21	1.16267e-19
UGT1A4	-2.4359	3.72665e-21	1.20953e-19
TMEM200C	1.90657	3.74572e-21	1.215e-19
TIGIT	1.69849	3.82278e-21	1.23926e-19
AP006216.5	-1.92619	3.84929e-21	1.24712e-19
TMEM55A	1.23653	4.0244e-21	1.30153e-19
CENPA	1.38367	4.07591e-21	1.31663e-19
ACSS1	1.35276	4.13088e-21	1.3336e-19
LINC01018	-2.49955	4.25814e-21	1.37225e-19
TEX15	4.26782	4.29941e-21	1.38473e-19
MDFI	1.89356	4.38149e-21	1.41034e-19
CALHM3	3.16217	4.53759e-21	1.45972e-19
FUT7	1.6491	4.62892e-21	1.48823e-19
C19orf26	1.35807	4.64453e-21	1.49237e-19
CTH	-1.81547	4.6601e-21	1.49598e-19
SLC26A9	2.47814	4.68302e-21	1.5012e-19
HNF4A-AS1	-1.79818	4.90521e-21	1.57151e-19
LGALS17A	2.67499	4.91317e-21	1.57314e-19
RP11-388C12.1	-1.35425	4.96887e-21	1.59004e-19
RP11-48B3.2	-2.59918	5.17994e-21	1.65661e-19
IGLV2-11	2.92085	5.305e-21	1.69363e-19
NCAPH	1.18924	5.39175e-21	1.71932e-19
CASC15	1.83621	5.40695e-21	1.72316e-19
LSP1	1.19023	5.52828e-21	1.7608e-19
ZC3HAV1L	1.69935	5.58087e-21	1.77651e-19
AC005550.3	-4.10366	5.79505e-21	1.84362e-19
NDUFA6-AS1	-1.45153	5.94816e-21	1.89122e-19
PROK1	-2.72093	5.96307e-21	1.89486e-19
RP11-268J15.5	1.21122	6.33247e-21	2.00991e-19
RP11-164O23.8	-1.52566	6.35058e-21	2.01448e-19
SNX20	1.2902	6.36919e-21	2.01922e-19
NHS	1.38529	6.46778e-21	2.04809e-19
CLTCL1	-1.13168	6.59012e-21	2.08442e-19
LINC00565	2.28875	6.83298e-21	2.15954e-19
MYLK2	1.43603	6.83555e-21	2.15954e-19
CHD3	1.15106	7.15602e-21	2.25557e-19
HOXB6	1.40829	7.24976e-21	2.2838e-19
KB-1742H10.3	1.92508	7.33335e-21	2.3088e-19
BICC1	1.99997	7.37373e-21	2.32018e-19
TNNT1	2.8279	7.55053e-21	2.37307e-19
2021-09-04	-1.69304	7.63474e-21	2.39816e-19
SPINK4	3.7894	7.76885e-21	2.43888e-19
ARHGEF25	1.25344	7.86016e-21	2.46613e-19
RNF144A	1.11077	7.89056e-21	2.47425e-19
TES	1.04371	7.97821e-21	2.5003e-19
ATP1B3	1.0015	8.07199e-21	2.52823e-19
RP11-863K10.7	-1.66596	8.26774e-21	2.58806e-19
CYP1A2	-3.39401	8.28887e-21	2.59319e-19
ADORA2BP1	-2.27395	8.45533e-21	2.64375e-19
CXCR4	1.11985	8.61442e-21	2.69196e-19
AMIGO2	1.43363	8.70776e-21	2.71848e-19
SYTL3	1.18945	8.8935e-21	2.77441e-19
SORD2P	-1.66899	9.04526e-21	2.82014e-19
PRR11	1.22729	9.16796e-21	2.85188e-19
MIR210HG	1.49101	9.49593e-21	2.94887e-19
C1orf147	1.57712	9.5933e-21	2.97741e-19
RP11-416N2.4	1.94993	9.64825e-21	2.99277e-19
TSKU	-1.44125	9.70784e-21	3.00954e-19
SOWAHD	1.27309	9.83532e-21	3.0456e-19
RANBP3L	-2.12722	1.00143e-20	3.09928e-19
SLC4A3	2.44462	1.01351e-20	3.13311e-19
ALDOB	-1.78167	1.021e-20	3.15447e-19
CALCR	2.55107	1.02733e-20	3.17043e-19
DSG2	1.48461	1.03452e-20	3.19038e-19
TRIM67	1.71172	1.03503e-20	3.19038e-19
RP11-54H7.4	4.81603	1.0659e-20	3.28205e-19
SLC17A4	-1.30999	1.07014e-20	3.29327e-19
RP11-505K9.4	-1.23741	1.07138e-20	3.29521e-19
CRTAM	1.65062	1.08134e-20	3.32399e-19
RP11-474I16.8	-1.72641	1.09115e-20	3.35038e-19
RP11-883G14.4	-2.02181	1.09095e-20	3.35038e-19
TNF	1.56312	1.09937e-20	3.3737e-19
PDCD1	2.0449	1.11958e-20	3.43358e-19
TEAD4	1.255	1.12014e-20	3.43358e-19
PRKCB	1.35125	1.1259e-20	3.4493e-19
SMIM10	1.2673	1.13105e-20	3.46315e-19
CALB2	2.43259	1.13582e-20	3.47579e-19
RP11-513G11.3	-1.87767	1.14516e-20	3.50243e-19
PTPRC	1.39837	1.14856e-20	3.51086e-19
AC025335.1	1.06241	1.15482e-20	3.52802e-19
AC142528.1	-1.46027	1.19297e-20	3.63643e-19
RP11-266L9.8	-1.28909	1.20417e-20	3.66851e-19
BCL11B	1.43644	1.22846e-20	3.74044e-19
LINC00238	-2.76501	1.24616e-20	3.7922e-19
PELI2	1.44493	1.25393e-20	3.81163e-19
RP4-583P15.16	-1.72033	1.25564e-20	3.81469e-19
CYP2B6	-1.99764	1.3638e-20	4.13638e-19
SEPP1	-1.13545	1.38334e-20	4.19099e-19
CCNJL	1.82407	1.41071e-20	4.27154e-19
IGFN1	2.8008	1.42266e-20	4.30533e-19
CHODL	2.64225	1.46352e-20	4.42409e-19
RASA3	1.18117	1.5166e-20	4.582e-19
GPR173	1.45058	1.52312e-20	4.59916e-19
HDGFRP3	1.12525	1.53784e-20	4.64105e-19
BEST1	1.26603	1.59412e-20	4.80823e-19
KIAA1731NL	1.93799	1.60982e-20	4.85024e-19
S100A4	1.3664	1.7213e-20	5.17469e-19
IGSF3	1.53266	1.72375e-20	5.17921e-19
CXorf66	-2.95052	1.80807e-20	5.42661e-19
KIRREL2	2.66403	1.81844e-20	5.45472e-19
MEX3A	1.28002	1.83494e-20	5.50119e-19
COL6A3	1.4211	1.84335e-20	5.52339e-19
AURKB	1.34927	1.84751e-20	5.5328e-19
RP11-612B6.2	-1.08222	1.8789e-20	5.62374e-19
ACOT6	-1.8315	1.88434e-20	5.6337e-19
FHOD3	2.28975	1.91733e-20	5.72622e-19
KLHL4	1.53445	1.96941e-20	5.87853e-19
ASB2	1.40787	1.99462e-20	5.95054e-19
CFHR2	-1.47315	2.02361e-20	6.03043e-19
SPECC1	1.49465	2.04103e-20	6.07901e-19
ST18	2.40454	2.05162e-20	6.10722e-19
LFNG	1.16014	2.08227e-20	6.19509e-19
LDLRAD4-AS1	-3.19655	2.18055e-20	6.48397e-19
TMC5	2.57188	2.26061e-20	6.71838e-19
RP11-540A21.2	1.23964	2.28898e-20	6.79528e-19
NPFFR1	2.09257	2.32323e-20	6.89321e-19
RP11-462L8.1	1.86968	2.3555e-20	6.98518e-19
C1QTNF3	-2.12925	2.38651e-20	7.06946e-19
HSD17B13	-2.72675	2.40627e-20	7.12413e-19
IL2RB	1.3096	2.40826e-20	7.12615e-19
C8A	-1.4494	2.45583e-20	7.25904e-19
RP11-384L8.1	-1.12602	2.56557e-20	7.57113e-19
TMEM72	2.67923	2.59702e-20	7.65568e-19
SLC30A8	3.72139	2.65946e-20	7.83128e-19
TTPA	-1.4909	2.68334e-20	7.89736e-19
OLFM1	1.93005	2.68575e-20	7.90018e-19
P2RY10	1.80185	2.77982e-20	8.1593e-19
RP11-568N6.1	1.25019	2.79087e-20	8.18735e-19
RP11-54O7.17	1.58787	2.81665e-20	8.25855e-19
PNCK	3.54924	2.9102e-20	8.51913e-19
CLDN14	-1.32099	2.91833e-20	8.53835e-19
LRCH2	1.44688	2.92671e-20	8.55827e-19
SPN	1.22378	3.02584e-20	8.84341e-19
RP11-1259L22.2	-2.44643	3.03001e-20	8.85088e-19
TGFB3	1.22987	3.04443e-20	8.88825e-19
BANF1P2	-1.49238	3.05338e-20	8.90961e-19
SMTNL2	1.84581	3.0622e-20	8.93058e-19
PTPRN	2.08682	3.11464e-20	9.07865e-19
TNFRSF18	1.55559	3.3032e-20	9.61288e-19
RYR1	1.47239	3.37358e-20	9.8125e-19
SFRP5	3.89631	3.40234e-20	9.89087e-19
ENDOD1	1.22766	3.43458e-20	9.97927e-19
SLFN11	1.1582	3.45297e-20	1.00274e-18
RP3-414A15.12	-1.11882	3.69364e-20	1.06979e-18
SULT2A1	-1.69714	3.74455e-20	1.08396e-18
UGT2B7	-1.74497	3.99126e-20	1.15415e-18
LINC00173	1.66121	4.00199e-20	1.15664e-18
PLK1	1.28557	4.22125e-20	1.21615e-18
SLC16A2	-1.24645	4.25208e-20	1.22438e-18
IGKV3-20	2.71821	4.27857e-20	1.23136e-18
XKR6	1.62621	4.32519e-20	1.24412e-18
LHFPL3	3.52969	4.33302e-20	1.24572e-18
GBA3	-1.95111	4.35486e-20	1.25134e-18
LINC01116	1.923	4.44728e-20	1.27655e-18
SNPH	1.35879	4.58204e-20	1.31455e-18
SULT1C4	1.84079	4.62325e-20	1.32567e-18
CD248	1.12446	4.78279e-20	1.36998e-18
RP11-475O23.2	-1.92226	4.84381e-20	1.386e-18
C19orf84	1.87705	4.86564e-20	1.39152e-18
COL16A1	1.65931	4.91972e-20	1.40625e-18
TAT-AS1	-1.72372	5.06165e-20	1.44531e-18
IQCA1	1.66452	5.10138e-20	1.45513e-18
CD84	1.21184	5.13807e-20	1.46407e-18
GPRC5D	1.23294	5.17877e-20	1.4749e-18
FAM150B	2.68146	5.23044e-20	1.48884e-18
GLI1	1.3845	5.24478e-20	1.49214e-18
CTHRC1	1.85788	5.3579e-20	1.52353e-18
DDX26B	1.23244	5.46864e-20	1.55421e-18
GLB1L2	2.17905	5.58677e-20	1.58696e-18
SMOX	1.23622	5.59907e-20	1.58962e-18
PLXNA3	1.14375	5.67509e-20	1.61037e-18
IKZF1	1.21644	5.69477e-20	1.61511e-18
PLA2G4D	2.68957	5.91465e-20	1.674e-18
KIR2DL4	1.85209	5.92471e-20	1.67598e-18
CXCL1	2.53244	6.01854e-20	1.70164e-18
C8orf46	-1.50074	6.06562e-20	1.71406e-18
FMNL2	1.356	6.18613e-20	1.74721e-18
B4GALNT3	1.96888	6.32891e-20	1.78569e-18
PDCD1LG2	1.44104	6.42104e-20	1.81075e-18
LEPR	-1.71604	6.51964e-20	1.83761e-18
MYRIP	-1.81817	6.6924e-20	1.88436e-18
CTD-3252C9.4	1.22441	6.75492e-20	1.90098e-18
LBH	1.01515	6.81743e-20	1.91759e-18
P3H3	1.59207	6.8472e-20	1.92497e-18
BEND6	2.20808	7.0737e-20	1.98762e-18
TACC3	1.02514	7.15637e-20	2.00982e-18
PBX4	1.41599	7.34479e-20	2.06167e-18
UGT8	2.84384	7.3871e-20	2.07249e-18
LINC01436	2.79329	7.59734e-20	2.13038e-18
LINC01123	1.86152	7.7498e-20	2.1709e-18
C4BPB	-1.19437	7.75616e-20	2.17157e-18
CLECL1	1.43795	7.88041e-20	2.20522e-18
PVRL4	2.24167	8.0062e-20	2.23813e-18
SLC13A5	-1.75843	8.03104e-20	2.24393e-18
ORC6	1.18487	8.10794e-20	2.26425e-18
F2	-1.16014	8.17328e-20	2.28053e-18
F7	-1.14393	8.17455e-20	2.28053e-18
TREH	-2.05058	8.25951e-20	2.30305e-18
FAXC	2.52427	8.38092e-20	2.33571e-18
KCNH3	2.04476	8.46794e-20	2.35636e-18
CTD-2377O17.1	-1.76172	8.85434e-20	2.46137e-18
OSMR	1.33599	9.05253e-20	2.51518e-18
RUNX3	1.19014	9.10741e-20	2.52786e-18
AOC4P	-1.54795	9.29623e-20	2.57896e-18
CCL15-CCL14	-1.17756	9.42319e-20	2.61285e-18
CXCR2	1.69405	9.43447e-20	2.61466e-18
HLA-DQA1	1.3598	9.56301e-20	2.64759e-18
LINC00539	1.05527	1.0228e-19	2.82883e-18
CD3G	1.47946	1.03398e-19	2.85829e-18
ACSL5	-1.38995	1.04495e-19	2.88718e-18
ABCG5	-1.28665	1.05113e-19	2.90277e-18
CRB2	1.73675	1.06721e-19	2.94122e-18
TMEM82	-1.92791	1.06676e-19	2.94122e-18
FTCD	-1.5019	1.07382e-19	2.95795e-18
ZNF827	1.38684	1.09071e-19	3.00297e-18
LYPD6B	3.11999	1.09406e-19	3.01068e-18
KIF5A	2.15326	1.10368e-19	3.03561e-18
LEMD1	3.53122	1.12946e-19	3.10496e-18
DNER	3.65901	1.13233e-19	3.11128e-18
JAKMIP2-AS1	-2.72867	1.15091e-19	3.16074e-18
RP11-363E6.3	1.75789	1.15535e-19	3.17134e-18
UGT1A2P	-2.85274	1.15937e-19	3.18077e-18
PLA2G2D	2.48366	1.17524e-19	3.22109e-18
GACAT2	3.91758	1.186e-19	3.24569e-18
C6orf222	3.19909	1.20099e-19	3.28507e-18
OSBPL7	1.07768	1.24077e-19	3.38878e-18
MT1X	-2.18253	1.26364e-19	3.44782e-18
DOCK10	1.16714	1.26841e-19	3.45909e-18
RP3-399L15.3	1.11626	1.28793e-19	3.51057e-18
ASL	-1.11654	1.29769e-19	3.53412e-18
LTB	1.62454	1.29786e-19	3.53412e-18
RP11-109D9.4	-1.94457	1.30002e-19	3.53822e-18
CYP2A7P1	-3.89323	1.30468e-19	3.54916e-18
RP11-418J17.3	-1.67793	1.31398e-19	3.57088e-18
FDCSP	3.86743	1.31577e-19	3.57396e-18
AF131215.2	1.84013	1.32528e-19	3.59801e-18
PTGES3L-AARSD1	1.98379	1.34752e-19	3.65475e-18
RBP7	-1.23657	1.35986e-19	3.68639e-18
KLHL6	1.1965	1.36544e-19	3.6997e-18
CSAD	-1.06185	1.36713e-19	3.70242e-18
CTD-2616J11.3	1.60178	1.38153e-19	3.73773e-18
SLC38A3	-1.25338	1.39167e-19	3.76143e-18
RAB38	1.55466	1.40374e-19	3.79031e-18
SULF1	1.79092	1.41959e-19	3.8312e-18
TREM2	1.46274	1.44363e-19	3.89417e-18
AMACR	-1.58814	1.44852e-19	3.90543e-18
PLAC8	1.80541	1.46097e-19	3.93706e-18
ELOVL4	1.91626	1.46998e-19	3.95939e-18
PLAGL1	1.48392	1.51341e-19	4.07234e-18
BTN1A1	2.48268	1.51573e-19	4.07658e-18
SLA	1.17674	1.53358e-19	4.12255e-18
GPD1	-1.61883	1.54272e-19	4.14509e-18
HLA-DMB	1.21868	1.55728e-19	4.17805e-18
KRT17	2.21926	1.557e-19	4.17805e-18
IGFBP3	1.22576	1.66254e-19	4.45825e-18
CD8A	1.67896	1.67515e-19	4.48986e-18
RAB11B-AS1	-1.09402	1.72177e-19	4.61255e-18
HOXB-AS3	1.84906	1.72709e-19	4.62454e-18
FABP4	-1.93809	1.74998e-19	4.68123e-18
RP11-843B15.4	1.76276	1.75447e-19	4.69095e-18
RP11-883G14.2	-1.74442	1.77613e-19	4.74654e-18
CAGE1	2.19249	1.80065e-19	4.80972e-18
IGHV3-21	2.84039	2.03336e-19	5.41541e-18
IQSEC2	1.0416	2.04861e-19	5.45337e-18
SRD5A2	-2.10548	2.05052e-19	5.45581e-18
RP11-157F20.3	2.77993	2.08363e-19	5.54119e-18
ERBB4	3.01699	2.08662e-19	5.54644e-18
TRIM45	1.08167	2.11953e-19	5.62846e-18
SPP2	-2.06751	2.14192e-19	5.68239e-18
CFAP57	-1.55294	2.23911e-19	5.93446e-18
HRASLS	2.29968	2.25565e-19	5.97539e-18
TMPRSS6	-1.34438	2.25874e-19	5.98067e-18
ACTBL2	3.1629	2.28024e-19	6.03469e-18
SACS	1.0064	2.28266e-19	6.03816e-18
AC006262.5	3.16134	2.30106e-19	6.0839e-18
PAPLN	1.79807	2.33477e-19	6.17003e-18
LINC01106	1.46072	2.36343e-19	6.24276e-18
RP11-728F11.4	2.04941	2.38133e-19	6.28699e-18
C3orf80	1.7435	2.4346e-19	6.42141e-18
PRKX	1.24612	2.44907e-19	6.45645e-18
AC112198.1	1.96178	2.45573e-19	6.4709e-18
IFT57	1.03149	2.4725e-19	6.50881e-18
RP11-540O11.1	1.19612	2.50276e-19	6.58212e-18
AP000695.4	1.39137	2.61146e-19	6.85808e-18
TARID	1.95042	2.64758e-19	6.94626e-18
RNF125	-1.25032	2.69853e-19	7.07316e-18
RP11-497E19.1	2.41441	2.70753e-19	7.09335e-18
TECTB	-1.96745	2.72294e-19	7.1303e-18
AJAP1	2.26423	2.74416e-19	7.18242e-18
CMBL	-1.22702	2.76784e-19	7.23811e-18
LECT2	-2.02666	2.76809e-19	7.23811e-18
MYB	1.45735	2.7743e-19	7.25089e-18
NDRG4	1.45898	2.80845e-19	7.33663e-18
SLC47A1	-1.23819	2.82424e-19	7.37433e-18
ACAD11	-1.25256	2.9165e-19	7.60072e-18
LRCOL1	-2.3191	2.91579e-19	7.60072e-18
CD22	1.59212	2.973e-19	7.74427e-18
HGF	1.81626	2.99984e-19	7.81045e-18
SNHG3	1.10153	3.10544e-19	8.08154e-18
RP11-353N14.4	1.80089	3.16149e-19	8.2235e-18
NME9	1.4104	3.24928e-19	8.44782e-18
HNRNPA1P21	1.49924	3.26384e-19	8.48163e-18
PON1	-1.5563	3.28787e-19	8.54003e-18
PCED1B	1.13737	3.28951e-19	8.54021e-18
TRO	-1.37222	3.35839e-19	8.71078e-18
RP11-1220K2.2	3.3492	3.36021e-19	8.71134e-18
LL22NC03-104C7.1	-2.2925	3.36492e-19	8.71941e-18
RP11-122K13.7	-1.57832	3.37338e-19	8.73721e-18
CDC20	1.40366	3.41181e-19	8.82835e-18
LAIR1	1.17351	3.42113e-19	8.84828e-18
TAF4B	1.55459	3.55916e-19	9.19223e-18
LINC00886	-1.45663	3.6101e-19	9.31497e-18
RP11-67C2.2	1.9483	3.61199e-19	9.31545e-18
CDHR5	-1.42274	3.72002e-19	9.58502e-18
PDZRN3	1.90277	3.72619e-19	9.59638e-18
OSBPL5	1.05404	3.80565e-19	9.79641e-18
CCDC170	-1.78704	3.84701e-19	9.89822e-18
COL5A2	1.14371	3.86281e-19	9.93419e-18
ATP8B5P	1.30147	3.88279e-19	9.97618e-18
SDR16C5	3.57624	3.89716e-19	1.00084e-17
GSG2	1.17524	4.01552e-19	1.03027e-17
PDE4A	1.19868	4.01845e-19	1.03053e-17
RP11-431J24.2	-2.67872	4.11478e-19	1.05425e-17
PLA2G4A	1.59873	4.12786e-19	1.0571e-17
WTIP	1.27064	4.15647e-19	1.06343e-17
ERN2	3.04637	4.17059e-19	1.06655e-17
SLC7A1	1.48189	4.1851e-19	1.06976e-17
RASSF6	1.56171	4.23824e-19	1.08283e-17
AADACP1	-1.4652	4.25747e-19	1.08724e-17
STXBP5-AS1	1.40309	4.27867e-19	1.09214e-17
F9	-1.90001	4.29789e-19	1.09653e-17
RAB33A	1.21039	4.30499e-19	1.09783e-17
CDC7	1.00316	4.3558e-19	1.11027e-17
NECAB2	-1.9565	4.38086e-19	1.11614e-17
AQP6	-3.00781	4.39138e-19	1.11778e-17
WNK3	-1.4515	4.41815e-19	1.12407e-17
ANKRD20A5P	2.18436	4.50321e-19	1.14464e-17
CLEC4E	1.54995	4.61546e-19	1.17263e-17
SLC15A2	1.04508	4.80788e-19	1.22038e-17
RP11-659E9.2	-1.82112	4.86752e-19	1.23494e-17
CCL26	2.22592	4.93227e-19	1.25079e-17
CALB1	1.87574	4.9949e-19	1.26608e-17
ATG9B	1.0826	5.04689e-19	1.27808e-17
PHLDA2	1.59275	5.11016e-19	1.2935e-17
SLC6A2	-4.29598	5.20709e-19	1.31742e-17
CCDC78	1.48769	5.21014e-19	1.31759e-17
EVA1A	-1.12749	5.21488e-19	1.31817e-17
COL11A1	2.76658	5.22578e-19	1.32032e-17
RP11-141M3.6	-1.74191	5.48403e-19	1.38301e-17
LRRC16A	1.16267	5.56288e-19	1.4016e-17
PYGO1	1.72627	5.57947e-19	1.40448e-17
NLRP2	2.38232	5.82432e-19	1.46342e-17
MYH15	1.74059	5.96133e-19	1.49509e-17
ZBED2	2.19943	5.99276e-19	1.5016e-17
JAKMIP2	-1.60335	6.10763e-19	1.52968e-17
LCNL1	2.6684	6.20326e-19	1.55292e-17
GPR1	2.43243	6.22157e-19	1.55679e-17
OGFR-AS1	-1.13284	6.38888e-19	1.59792e-17
CD300C	1.15459	6.39931e-19	1.5998e-17
2021-03-01	-1.10519	6.41567e-19	1.60315e-17
RP11-74M13.4	-1.84971	6.45066e-19	1.61042e-17
COL3A1	1.64852	6.48476e-19	1.6182e-17
RP11-66B24.4	1.40839	6.58142e-19	1.64157e-17
CBX2	1.29759	6.64057e-19	1.65557e-17
ANKRD18B	2.58589	6.85934e-19	1.70855e-17
OGDHL	-1.56063	6.88893e-19	1.71514e-17
MEIS2	1.01538	6.90724e-19	1.71813e-17
FER1L5	1.87204	7.09714e-19	1.76215e-17
GADD45G	-1.40889	7.13827e-19	1.77076e-17
RBM11	2.60862	7.47295e-19	1.8521e-17
RPL7L1P3	-1.35131	7.67346e-19	1.89835e-17
MFSD6L	2.34272	7.70194e-19	1.90367e-17
KIRREL	1.21728	7.75777e-19	1.9166e-17
LPO	2.42857	7.84658e-19	1.93767e-17
HOXB8	2.48287	7.90683e-19	1.95166e-17
FRAS1	2.38926	8.20112e-19	2.02339e-17
SYTL1	1.2556	8.20594e-19	2.02366e-17
KLK11	3.62375	8.31399e-19	2.04938e-17
SLC5A5	2.25638	8.52229e-19	2.09694e-17
KHDC1	1.99308	8.54791e-19	2.1023e-17
MYO10	1.44927	8.78459e-19	2.15857e-17
FCGR3B	1.95298	8.85669e-19	2.17531e-17
MYBL2	1.56942	9.04881e-19	2.22149e-17
NR0B1	4.25446	9.28884e-19	2.27837e-17
CYTIP	1.29386	9.34248e-19	2.2905e-17
RHPN1	1.22812	9.38726e-19	2.30045e-17
SPACA6P-AS	2.49533	9.57773e-19	2.34397e-17
C4orf47	1.33315	9.82423e-19	2.40107e-17
HPCAL4	1.93184	9.83926e-19	2.40367e-17
CAPN8	1.80733	9.94821e-19	2.42919e-17
DAPL1	3.51837	1.00615e-18	2.45467e-17
CHST1	1.34303	1.0239e-18	2.49687e-17
C11orf53	4.57834	1.03191e-18	2.51525e-17
CHRNA4	-2.86366	1.03339e-18	2.51775e-17
HES4	1.2003	1.0503e-18	2.55667e-17
OR13A1	2.73508	1.06701e-18	2.59619e-17
PEBP1P2	-1.28125	1.08303e-18	2.63399e-17
RPL39P40	-1.45064	1.08764e-18	2.64384e-17
SLC24A3	1.94959	1.08805e-18	2.64384e-17
L1TD1	2.07254	1.08856e-18	2.64391e-17
COL1A1	1.66495	1.14837e-18	2.7867e-17
SRGN	1.02834	1.14939e-18	2.78795e-17
TGFB1	1.26795	1.15312e-18	2.79574e-17
FAM27C	2.24743	1.20738e-18	2.92471e-17
SLC23A2	-1.09977	1.22255e-18	2.95883e-17
CDC25A	1.205	1.238e-18	2.99273e-17
LAG3	1.53859	1.23821e-18	2.99273e-17
RASSF2	1.01768	1.24623e-18	3.01079e-17
SSBP2	1.18707	1.26887e-18	3.06278e-17
LIPC	-1.26082	1.26987e-18	3.06383e-17
JSRP1	1.65194	1.28244e-18	3.09282e-17
RP11-325F22.2	1.66714	1.33486e-18	3.21496e-17
CTD-2240J17.1	-1.44586	1.33842e-18	3.22212e-17
SFMBT2	1.12821	1.36452e-18	3.2835e-17
RP11-104J23.1	-1.3677	1.3736e-18	3.3039e-17
BCYRN1	1.42587	1.4231e-18	3.41844e-17
IFI16	1.06406	1.42944e-18	3.43216e-17
2021-03-03	1.15473	1.43578e-18	3.44587e-17
PAX9	2.29825	1.45117e-18	3.47975e-17
CDH23	-1.18413	1.46028e-18	3.49852e-17
EDIL3	1.37951	1.46006e-18	3.49852e-17
TMEM150C	-1.20928	1.50815e-18	3.60847e-17
OTOGL	1.74293	1.54983e-18	3.70657e-17
FOLR1	2.51276	1.57653e-18	3.76713e-17
DLGAP1	1.85293	1.5831e-18	3.78117e-17
AC005932.1	1.32562	1.59118e-18	3.79881e-17
RP11-293M10.6	-1.29433	1.66767e-18	3.97273e-17
RLTPR	1.28713	1.67899e-18	3.99795e-17
ROR1-AS1	2.6665	1.72781e-18	4.11038e-17
ITGA4	1.2562	1.74958e-18	4.15699e-17
PCSK6	-1.15052	1.77622e-18	4.21661e-17
FCRL2	2.48269	1.80101e-18	4.2736e-17
MAP4K1	1.10338	1.83443e-18	4.35101e-17
AADAT	-1.40824	1.9697e-18	4.66174e-17
RP13-122B23.8	1.19555	1.97971e-18	4.68339e-17
REEP2	1.72593	2.04319e-18	4.82938e-17
TYROBP	1.04257	2.23076e-18	5.26511e-17
CSF1R	1.05549	2.25562e-18	5.32e-17
DLGAP5	1.20976	2.28893e-18	5.39622e-17
RPLP0P2	1.83344	2.3588e-18	5.55376e-17
LIMD2	1.21576	2.43197e-18	5.71864e-17
NPHP1	1.03168	2.51932e-18	5.91894e-17
LL22NC03-32F9.1	-1.75696	2.54249e-18	5.97082e-17
COL10A1	2.6019	2.60397e-18	6.10831e-17
RP11-747H7.3	1.8013	2.60439e-18	6.10831e-17
TAX1BP3	1.02677	2.70114e-18	6.32978e-17
CD180	1.14427	2.71029e-18	6.3485e-17
KCTD17	1.45179	2.73351e-18	6.40015e-17
CLDN6	1.93612	2.77363e-18	6.4913e-17
MIP	-1.4759	2.7974e-18	6.54412e-17
HUNK	2.02473	2.79901e-18	6.54509e-17
HMGCS2	-1.29071	2.82159e-18	6.59506e-17
PPP1R14D	2.56407	2.8339e-18	6.61954e-17
RP11-1334A24.6	1.23028	2.83449e-18	6.61954e-17
SIRPG	1.58338	2.90638e-18	6.78453e-17
UROC1	-2.2691	2.90775e-18	6.78484e-17
FCHSD1	1.00757	2.92722e-18	6.82734e-17
ANKLE1	1.16093	2.95819e-18	6.89664e-17
LINGO4	-1.83019	3.0324e-18	7.0606e-17
TRBV9	2.05144	3.29446e-18	7.65772e-17
IL10	1.42144	3.29977e-18	7.6668e-17
SEC14L6	2.23859	3.3642e-18	7.81318e-17
PAFAH1B3	1.267	3.42409e-18	7.94551e-17
RP11-136I14.5	-1.75956	3.4607e-18	8.02705e-17
GPAM	-1.25867	3.52069e-18	8.16273e-17
MEI1	1.34816	3.52753e-18	8.17512e-17
MKI67	1.19732	3.7034e-18	8.56453e-17
SLC6A17	1.82099	3.72049e-18	8.60043e-17
FLJ22763	-2.34328	3.73597e-18	8.63256e-17
NPPB	3.23776	3.73862e-18	8.63503e-17
ZFAND5	-1.09058	3.78767e-18	8.74462e-17
OR2H2	3.36711	3.8156e-18	8.80539e-17
RP11-626G11.4	1.49469	3.82987e-18	8.82988e-17
RP5-907D15.4	2.82659	3.83049e-18	8.82988e-17
ZNF431	1.02026	3.83107e-18	8.82988e-17
ZNF488	1.95829	3.84153e-18	8.85027e-17
RP4-647J21.1	1.27246	4.08424e-18	9.4015e-17
AC111186.1	-1.33965	4.21642e-18	9.69759e-17
OVOL2	2.83194	4.26715e-18	9.81014e-17
CTD-2026K11.5	-1.44556	4.41984e-18	1.01484e-16
SELPLG	1.07557	4.54093e-18	1.0422e-16
HORMAD2	-2.24578	4.55356e-18	1.04466e-16
TAGAP	1.24979	4.60847e-18	1.05681e-16
APOBEC3G	1.10659	4.65906e-18	1.06797e-16
GLS2	-2.3086	4.7238e-18	1.08235e-16
GCGR	-2.34215	4.90799e-18	1.12361e-16
SNCAIP	1.64034	4.92367e-18	1.12626e-16
CUX2	-1.66845	4.95982e-18	1.13405e-16
CCR5	1.28945	4.97e-18	1.13591e-16
ZDHHC1	1.22787	4.97332e-18	1.13619e-16
PLEKHG4	1.7709	5.01019e-18	1.14413e-16
CDCA2	1.25507	5.04864e-18	1.15243e-16
GATA3	1.39998	5.07815e-18	1.15868e-16
RP1-81D8.5	-1.72693	5.11385e-18	1.16634e-16
SULT1A2	-1.40723	5.19236e-18	1.18326e-16
KIF26B	1.86401	5.23813e-18	1.19319e-16
RNU6-564P	-2.10062	5.34812e-18	1.21774e-16
MLF1	1.59983	5.36447e-18	1.22095e-16
AC007326.10	-3.49929	5.45438e-18	1.2409e-16
RP11-116D2.1	-1.25917	5.46601e-18	1.24303e-16
CHAF1B	1.17158	5.58268e-18	1.26903e-16
CCDC181	1.03607	5.70498e-18	1.29629e-16
ATP6V0D2	2.07257	5.74221e-18	1.30421e-16
ELOVL7	2.06743	5.80053e-18	1.31691e-16
PACRG	-1.69119	5.82085e-18	1.32097e-16
RP11-70D24.2	-1.0931	5.894e-18	1.33702e-16
EFHC2	2.48786	6.01156e-18	1.36255e-16
CYP2W1	1.89925	6.09805e-18	1.38044e-16
CCT6B	-1.16617	6.11233e-18	1.3831e-16
CCDC88C	1.04105	6.16551e-18	1.39456e-16
SLC9C1	2.23727	6.27498e-18	1.41873e-16
OSGIN1	-1.32903	6.35956e-18	1.43666e-16
NCAM1	1.9774	6.37453e-18	1.43945e-16
ADAM32	1.87684	6.41896e-18	1.44888e-16
CD3D	1.48713	6.63284e-18	1.49592e-16
FAM171A2	1.38419	7.03407e-18	1.5851e-16
S100A2	1.88865	7.03813e-18	1.58536e-16
ACSL1	-1.21443	7.25074e-18	1.63258e-16
NRSN2	1.46061	7.2788e-18	1.63822e-16
RP4-601P9.2	-2.45098	7.37684e-18	1.65961e-16
RHCE	-1.50597	7.41246e-18	1.66625e-16
RP11-178L8.4	-1.66501	7.57998e-18	1.7025e-16
LY75	1.11366	7.74137e-18	1.73804e-16
CABP4	1.22892	7.80381e-18	1.75134e-16
EREG	3.07955	7.93386e-18	1.77833e-16
CD27	1.58707	8.0311e-18	1.79939e-16
CYP4F35P	2.03008	8.18487e-18	1.83234e-16
AC004538.3	-2.19209	8.36305e-18	1.87069e-16
GPR146	-1.09911	8.48624e-18	1.89592e-16
SNCA	1.54371	8.61448e-18	1.92307e-16
LCA5	1.13125	8.67795e-18	1.93637e-16
SLC35F1	1.4817	8.90338e-18	1.98587e-16
CNTNAP1	1.2725	8.9627e-18	1.99746e-16
ST3GAL1	-1.0884	8.96146e-18	1.99746e-16
KCNQ1	1.3616	9.04067e-18	2.01402e-16
CTD-2184C24.2	-1.17866	9.12007e-18	2.03005e-16
SP140	1.38305	9.29104e-18	2.06642e-16
SCN5A	1.81037	9.38901e-18	2.08736e-16
IGLV3-9	2.97223	9.39996e-18	2.08895e-16
FOXL1	1.5142	9.42844e-18	2.09442e-16
IFNLR1	-1.36011	9.52178e-18	2.11344e-16
PLAC4	2.66765	9.75527e-18	2.16439e-16
ICOS	1.60104	9.76456e-18	2.16469e-16
PCAT14	3.20643	9.76214e-18	2.16469e-16
SPINT2	2.05001	9.8618e-18	2.18536e-16
CHRNA5	1.49653	9.94675e-18	2.20329e-16
LGI2	1.41703	1.01005e-17	2.23462e-16
SELL	1.216	1.01001e-17	2.23462e-16
PRAM1	1.07146	1.03091e-17	2.27985e-16
URAHP	-1.03052	1.03261e-17	2.2827e-16
SLC25A25	-1.19635	1.04631e-17	2.31109e-16
ZPLD1	3.29451	1.05459e-17	2.32846e-16
FFAR4	1.2464	1.05843e-17	2.33598e-16
CLIC6	2.44768	1.07803e-17	2.37829e-16
GS1-600G8.5	3.28971	1.09715e-17	2.41753e-16
PBLD	-1.14713	1.09902e-17	2.42067e-16
CR1	1.60711	1.1217e-17	2.46864e-16
HTR2A-AS1	-2.42069	1.13278e-17	2.49203e-16
ERMN	1.46581	1.13646e-17	2.49782e-16
MUC5AC	3.45136	1.13679e-17	2.49782e-16
RNF144A-AS1	2.05625	1.13763e-17	2.49866e-16
RP11-74C13.3	-1.81915	1.15898e-17	2.54249e-16
NCF4	1.02093	1.17804e-17	2.58328e-16
RP11-21L23.2	-1.7463	1.20996e-17	2.6522e-16
RP5-901A4.1	1.07215	1.22063e-17	2.67343e-16
RXFP4	2.63397	1.2204e-17	2.67343e-16
IGHV3-23	2.57929	1.22342e-17	2.67848e-16
DBH-AS1	-1.23026	1.2265e-17	2.68414e-16
PTX3	1.72432	1.27051e-17	2.77823e-16
DSE	1.03785	1.3056e-17	2.85269e-16
ACKR2	-1.3674	1.30847e-17	2.85781e-16
ITGAM	1.22062	1.32353e-17	2.8884e-16
BTK	1.06255	1.32508e-17	2.89062e-16
CCNB1	1.07482	1.3337e-17	2.90826e-16
RP11-213H15.1	-1.75971	1.34162e-17	2.92436e-16
LARP6	1.55461	1.40065e-17	3.05181e-16
DNAH6	-1.80864	1.49923e-17	3.26271e-16
LCAT	-1.42231	1.50741e-17	3.27921e-16
RORB	2.21785	1.5135e-17	3.29113e-16
RP11-770E5.1	-2.0915	1.57172e-17	3.41502e-16
RP11-366L20.2	2.3813	1.63397e-17	3.54746e-16
ANXA1	1.0233	1.65473e-17	3.59109e-16
CDC37L1-AS1	-1.06591	1.68013e-17	3.64478e-16
RP13-188A5.1	1.19531	1.69435e-17	3.67416e-16
GS1-44D20.1	1.23078	1.70204e-17	3.68937e-16
[truncated: 5,037 more rows]
